# Supplementary material for: Full-Length Transcriptome Characterization and Functional Analysis of Pathogenesis-Related Proteins in Lilium Oriental Hybrid ‘Sorbonne’ Infected with Botrytis elliptica
Source: Int J Mol Sci. 2022 Dec 27;24(1):425. doi: 10.3390/ijms24010425 (PMC9820132; doi:10.3390/ijms24010425)
Supplement: Supplementary file 1 [file ijms-24-00425-s001.zip › Supplementary Table S1-S3.xlsx]

## Sheet: Supplementary Table 1
Supplementary Table S1. List of primers
Use	Gene name	（5′–3′）Forward primer	（5′–3′）Reverse primer
Quantitative real time fluorescence PCR	qLhSorPR4-1	GTAGTAATAGTTGTAGGTTGCCCGC	CGCAAGAAGTATGGCTGGACCGCCT
	qLhSorPR4-2	TAACCAACACGGCCACTGGAGCT	TGGTAGTTGACGGTGAGATAGCC
	qLhSorPR10-1	ATCAGTCCACTTCAAGATCGAGCC	CGGCTTCAGCTCCTGGTTTGAAT
	qLhSorPR10-2	GCTTCCGCACACTTCAAGATTGAG	ATCTCCTGAAACCGCTCCCACT
	qLhSorPR10-3	GGATCAGGCAACTCAATTTCTC	ACTCTGTCACCACCTTCACCAC
	qLhSorPR10-4	TGAAGGTGGTCACTTGGGGA	GGAGGGGCTTGGTGTTTGTA
	qLhSorPR10-5	GGCAGTGTCGGCAGTATTAGG	GGTTTGAACTTGGACTCGGTT
	qLhSorPR10-6	AGGAACGCCTGGACTTTGTC	TGGTGGGCTCGATCTTGAA
	qLhSorPR10-7	TCATTGAAGGAGACGGCAGTG	TGGGCTCGATCTTGAAGCG
	qLhSorActin(reference gene)	CACACTGGTGTCATGGTTGG	CACAATACCGTGCTCAATTGG
	qLhSorEF1(reference gene)	GTTGTGGCTGTGGAGGAAGAAGAG	GACGCAGAACCAAAGAGAGTATCCC
Promoter cloning	SP1		CATTGGAACACTGGTCGATGATCC
	SP2		TCGAGGATTAGGGTTAAGAAGGTGGT
	SP3		TGGCGTCCCATGTAACACAGTAGG
Cloning of ORF Frame	qLhSorPR4-2	GAGCAAGATGACGAAGAGG	TTCCAATAGAAACTGCCAAG
Create the overexpression (OE) vectors.	pVM01-LhSorPR4-2	tgtttggtgttacttggatccATGACGAAGAGGGCGAGTCTC	caccatgagctcgatggatccGTCGCCGCAATCGACGAA

## Sheet: Supplementary Table 2
Supplementary Table S2. Information of 63 full-length PRs identified from our trasncriptome databases in this study
Subject_id	Transcript ID	Transcript sequences	Deduced amino acids	Nr annotation	Swissprot annotation	KOG annotation	KEGG annotation	GO	Tremble	GO-Cellular Component
AAD17336.1	A21003501a_transcript_20343	AACCCACAAACGAGCTAAACCTCAGCCAGAACCATGCCTTTCTCACTAGAGATCGAGTCTCCAGTCGCCGCCTCCAGGATGTTCAAGGCTGCCCTCATCGACTGGCCCAATCTCGGCCCCAAGCTCGTCCCCGAGATCTTGCTCAGCGGTTCCATCGTCGAGGGTCAAGGTGGAGCCGTCGGCGGTGTCAGGCAACTCAATTTTTCCTCAGTGATGCCATTCAGCTACGTGAAGGAACGCTTGGATTTCATCGATCATGAGAAGTTTGAGGTTAAGGTGAGCGCAGTGGAAGGCGGTCATCTGGGGACCATTCTTGAATCGGCTTCCGCACACTTCAAGATTGAGCCCACTGCTAGTGGAGGTTGTGTGGTGAAGGTGGTGACAGAGTCAAAGCTCAAA…	MPFSLEIESPVAASRMFKAALIDWPNLGPKLVPEILLSGSIVEGQGGAVGGVRQLNFSSVMPFSYVKERLDFIDHEKFEV KVSAVEGGHLGTILESASAHFKIEPTASGGCVVKVVTESKLKVGAVSGDDEAKAKEAMVMVFKAAEAYLVANPDAYA.	intracellular pathogenesis-related protein PR-107 [Lilium longiflorum]	RecName: Full=Pathogenesis-related protein 1; Short=AOPR1;	--	K05387 glutamate receptor, ionotropic, plant | (RefSeq) LOW QUALITY PROTEIN: glutamate receptor 2.3-like (A)	GO:0005737,cytoplasm; GO:0006952,defense response; GO:0009607,response to biotic stimulus	SubName: Full=Intracellular pathogenesis-related protein PR-107 {ECO:0000313|EMBL:AAD17336.1};	Pathogenesis-related protein Bet v I family
	A21003501a_transcript_20984	ATCCCACAAACAGTTTAATAGGAAGTCCAAACAAAACCCCAGCCAGAACCATGCCTTTCTCACTAGAGATCGAGTCTCCAGTCGCCGCCTCCAGGATGTTCAAGGCTGCCCTCATCGACTGGCACAACCTCGGCCCAAAGCTCGTCCCCGAGATCTTGCTCAGCGGTTCCATCGTCGAGGGTCACAGTGGAGCCGTCGGCGGTGTCAGGCAACTCAATTTTTCCTCAGTGATGCCATTCAGCTACGTGAAGGAGCGCTTGGATTTCATCGACCATGAGAAGTTTGAGGTCAAGGTGAGCGCAGTGGAAGGCGGCCATCTGGGGACCATTCTTGAATCAGCCTCGGCACACTTCAAGATTGAGGCCACTGCTAGTGGAGGTTGTGTGGTGAAGGTGGTGA…	MPFSLEIESPVAASRMFKAALIDWHNLGPKLVPEILLSGSIVEGHSGAVGGVRQLNFSSVMPFSYVKERLDFIDHEKFEV KVSAVEGGHLGTILESASAHFKIEATASGGCVVKVVTESKLKPGAVSGDDEAKAKEAMVMLFKAAEAYLVANPDAYA.	intracellular pathogenesis-related protein PR-107 [Lilium longiflorum]	RecName: Full=Pathogenesis-related protein 1; Short=AOPR1;	--	K05387 glutamate receptor, ionotropic, plant | (RefSeq) LOW QUALITY PROTEIN: glutamate receptor 2.3-like (A)	GO:0005737,cytoplasm; GO:0006952,defense response; GO:0009607,response to biotic stimulus	SubName: Full=Intracellular pathogenesis-related protein PR-107 {ECO:0000313|EMBL:AAD17336.1};	Pathogenesis-related protein Bet v I family
	A21003501a_transcript_21528	AACCCACAAACGAGCTAAACCTCAGCCAGAACCATGCCTTTCTCACTAGAGATCGAGTCTCCAGTCGCCGCCTCCAGGATGTTCAAGGCTGCCCTCATCGACTGGCCCAATCTCGGCCCCAAGCTCGTCCCCGAGATCTTGCTCAGCGGTTCCATCGTCGAGGGTCAAGGTGGAGCCGTCGGCGGTGTCAGGCAACTCAATTTTTCCTCAGTGATGCCATTCAGCTACGTGAAGGAACGCTTGGATTTCATCGATCATGAGAAGTTTGAGGTTAAGGTGAGCGCAGTGGAAGGCGGTCATCTGGGGACCATTCTTGAATCGGCTTCCGCACACTTCAAGATTGAGCCCACTGCTAGTGGAGGTTGTGTGGTGAAGGTGGTGACAGAGTCAAAGCTCAAA…	MPFSLEIESPVAASRMFKAALIDWHNLGPKLVPEILLSGSIVEGHSGAVGGVRQLNFSSVMPFSYVKERLDFIDHEKFEV KVSAVEGGHLGTILESASAHFKIEATASGGCVVKVVTESKLKPGAVSGDDEAKAKEAMVMLFKAAEAYLVANPDAYA.	intracellular pathogenesis-related protein PR-107 [Lilium longiflorum]	RecName: Full=Pathogenesis-related protein 1; Short=AOPR1;	--	K05387 glutamate receptor, ionotropic, plant | (RefSeq) LOW QUALITY PROTEIN: glutamate receptor 2.3-like (A)	GO:0005737,cytoplasm; GO:0006952,defense response; GO:0009607,response to biotic stimulus	SubName: Full=Intracellular pathogenesis-related protein PR-107 {ECO:0000313|EMBL:AAD17336.1};	Pathogenesis-related protein Bet v I family
	A21003501a_transcript_21796	AACCCACAAACAATTTAATAAGAAGTTCGAGCAAAACCCTAGCCAGAACCATGCCTTTCTCACTAGAGATCGAGTCTCCAGTCGCCGCCTCCAGGATGTTCAAGGCTGCCCTCATCGACTGGCACAACCTCGGCCCCAAGCTCGTCCCCGAGATCTTGCTCAGCGGTTCCATTGTCGAGGGTCAAAGTGGAGTCGTTGGTGGTGTCAGGCAACTCAATTTTTCCTCAGTGATGCCATTCAGCTACGTGAAGGAGCGCTTGGATTTCATCGACCATGAGAAGTTTGAGGTCAAGGTGGGCACAGTGGAAGGCGGCCATCTGGGGACCATTCTTGAACCAGCCTCGGCACACTTCAAGATTGAGGCCACTGCTAGTGGAGGTTGTGTGGTGAAGGCGGTGA…	MPFSLEIESPVAASRMFKAALIDWHNLGPKLVPEILLSGSIVEGQSGVVGGVRQLNFSSVMPFSYVKERLDFIDHEKFEV KVGTVEGGHLGTILEPASAHFKIEATASGGCVVKAVTESKLKPGAVSGDDVAKAKEAMVMVFKAAEAYLVANPDAYA.	intracellular pathogenesis-related protein PR-107 [Lilium longiflorum]	RecName: Full=Pathogenesis-related protein 1; Short=AOPR1;	--	K05387 glutamate receptor, ionotropic, plant | (RefSeq) LOW QUALITY PROTEIN: glutamate receptor 2.3-like (A)	GO:0005737,cytoplasm; GO:0006952,defense response; GO:0009607,response to biotic stimulus	SubName: Full=Intracellular pathogenesis-related protein PR-107 {ECO:0000313|EMBL:AAD17336.1};	Pathogenesis-related protein Bet v I family
	A21003501a_transcript_21929	ATCCCACAAACAGTTTAATAGGAAGTCCAAACAAAACCCCAGCCAGAACCATGCCTTTCTCACTAGAGATCGAGTCTCCAGTCGCCGCCTCCAGGATGTTCAAGGCTGCCCTCATCGACTGGCACAACCTCGGCCCAAAGCTCGTCCCCGAGATCTTGCTCAGCGGTTCCATCGTCGAGGGTCACAGTGGAGCCGTCGGCGGTGTCAGGCAACTCAATTTTTCCTCAGTGATGCCATTCAGCTACGTGAAGGAGCGCTTGGATTTCATCGACCATGAGAAGTTTGAGGTCAAGGTGAGCGCAGTGGAAGGCGGCCATCTGGGGACCATTCTTGAATCAGCCTCGGCACACTTCAAGATTGAGGCCACTGCTAGTGGAGGTTGTGTGGTGAAGGTGGTGA…	MPFSLEIESPVAASRMFKAALIDWHNLGPKLVPEILLSGSIVEGHSGAVGGVRQLNFSSVMPFSYVKERLDFIDHEKFEV KVSAVEGGHLGTILESASAHFKIEATASGGCVVKVVTESKLKPGAVSGDDEAKAKEAMVMLFKAAEAYLVANPDAYA.	intracellular pathogenesis-related protein PR-107 [Lilium longiflorum]	RecName: Full=Pathogenesis-related protein 1; Short=AOPR1;	--	K05387 glutamate receptor, ionotropic, plant | (RefSeq) LOW QUALITY PROTEIN: glutamate receptor 2.3-like (A)	GO:0005737,cytoplasm; GO:0006952,defense response; GO:0009607,response to biotic stimulus	SubName: Full=Intracellular pathogenesis-related protein PR-107 {ECO:0000313|EMBL:AAD17336.1};	Pathogenesis-related protein Bet v I family
	A21003501a_transcript_22485	AACCCACAAACGAGCTAAACCTCAGCCAGAACCATGCCTTTCTCACTAGAGATCGAGTCTCCAGTCGCCGCCTCCAGGATGTTCAAGGCTGCCCTCATCGACTGGCCCAATCTCGGCCCCAAGCTCGTCCCCGAGATCTTGCTCAGCGGTTCCATCGTCGAGGGTCAAGGTGGAGCCGTCGGCGGTGTCAGGCAACTCAATTTTTCCTCAGTGATGCCATTCAGCTACGTGAAGGAACGCTTGGATTTCATCGATCATGAGAAGTTTGAGGTTAAGGTGAGCGCAGTGGAAGGCGGTCATCTGGGGACCATTCTTGAATCGGCTTCCGCACACTTCAAGATTGAGCCCACTGCTAGTGGAGGTTGTGTGGTGAAGGTGGTGACAGAGTCAAAGCTCAAA…	MPFSLEIESPVAASRMFKAALIDWPNLGPKLVPEILLSGSIVEGQGGAVGGVRQLNFSSVMPFSYVKERLDFIDHEKFEV KVSAVEGGHLGTILESASAHFKIEPTASGGCVVKVVTESKLKVGAVSGDDEAKAKEAMVMVFKAAEAYLVANPDAYA.	intracellular pathogenesis-related protein PR-107 [Lilium longiflorum]	RecName: Full=Pathogenesis-related protein 1; Short=AOPR1;	--	K05387 glutamate receptor, ionotropic, plant | (RefSeq) LOW QUALITY PROTEIN: glutamate receptor 2.3-like (A)	GO:0005737,cytoplasm; GO:0006952,defense response; GO:0009607,response to biotic stimulus	SubName: Full=Intracellular pathogenesis-related protein PR-107 {ECO:0000313|EMBL:AAD17336.1};	Pathogenesis-related protein Bet v I family
AAF21625.1	A21003501a_transcript_21239	ACAAACAGTTTAATAGGAAGTCCAAACAAAACCCCAGCCGGAACGATGCCTTTCTCACTAGAGATCGAGTCTCCGGTCGCCGCCTCCAGGATGTTCAAGGCTGCCCTCATCGACTGGTACAACCTCGGCCCCAAGCTCGTCCCCGAGATCTTGCTCAGCGGCTCCATCGTCGAGGGTGAAAGTGGAGCCGTCGGCGGTGTCAGGCAACTCAATTTTTCCTCAGTGATGCCATTCAGCTACGTGAAGGAGCGGTTGGACTTCATCGACCATGAGAAGTTTGAGTGCAAGGTGAGTGCAGTGGAAGGCGGCCATCTGGGAACCATTCTTGAATCTGCATCTGCTCACTTCAAGATTGAGCCCAACAGCAGTGGAGGGTGTGTGGTGAAGGTGGTGACAGAG…	MPFSLEIESPVAASRMFKAALIDWYNLGPKLVPEILLSGSIVEGESGAVGGVRQLNFSSVMPFSYVKERLDFIDHEKFEC KVSAVEGGHLGTILESASAHFKIEPNSSGGCVVKVVTESKLKPGAVPGDDEEKAKEAMVMLFKAAEAYLVANPDAYA.	intracellular pathogenesis-related protein PR-106 [Lilium longiflorum]	RecName: Full=Pathogenesis-related protein 1; Short=AOPR1;	--	K05387 glutamate receptor, ionotropic, plant | (RefSeq) LOW QUALITY PROTEIN: glutamate receptor 2.3-like (A)	GO:0005737,cytoplasm; GO:0006952,defense response; GO:0009607,response to biotic stimulus	SubName: Full=Intracellular pathogenesis-related protein PR-106 {ECO:0000313|EMBL:AAF21625.1};	Pathogenesis-related protein Bet v I family
	A21003501a_transcript_21423	ATCTCTCATCCATACCCCAAACATACTCGAGCCAGAACCATGCCTTTCTCACTAGAGATCGAGTCTCCGGTCGCCGCCTCCAGGATGTTCAAGGCTGCCCTCATCGACTGGCACAACCTCGGCCCCAAGCTCGTCCCCGAGTTCCTGCTCAGCGGTTCCATCGTCGAGGGTGAAAGTGGAGCCGTCGGCGGTGTCAGGCAACTCAATTTTTCCTCAGTGATGCCATTCAGCTTTGTAAAGGAACGCTTGGATTTCATCGATCACGAGAAGTTGGAGTGCAAGGTGAGCACAGTGGAAGGCGGCCATCTTGGGACCATTCTTGAATCTGGGTCTGCTCACTTCAAGATAGAGCCCACCAGCAGTGGAGGGTGTGTGGTGAAGGCGGTGACAGAGTCCAAA…	MPFSLEIESPVAASRMFKAALIDWHNLGPKLVPEFLLSGSIVEGESGAVGGVRQLNFSSVMPFSFVKERLDFIDHEKLEC KVSTVEGGHLGTILESGSAHFKIEPTSSGGCVVKAVTESKLKPGAVPGDDEAKAKEAMVMLFKSAEAYLIANPDAYA.	intracellular pathogenesis-related protein PR-106 [Lilium longiflorum]	RecName: Full=Pathogenesis-related protein 1; Short=AOPR1;	--	K05387 glutamate receptor, ionotropic, plant | (RefSeq) LOW QUALITY PROTEIN: glutamate receptor 2.3-like (A)	GO:0005737,cytoplasm; GO:0006952,defense response; GO:0009607,response to biotic stimulus	SubName: Full=Intracellular pathogenesis-related protein PR-106 {ECO:0000313|EMBL:AAF21625.1};	Pathogenesis-related protein Bet v I family
	A21003501a_transcript_21531	AAACAGTTTCAGAGGAAGCCCAAGCAAAAACCACCACCATGCCTTTCTCACTAGAGATTGAGTCTTCCGTCGCCGCCTCCAGGATGTTCAAGGCTGCCCTTATCGACTGGTACAACCTCGGTCCCAAGCTCGCCCCCGAGATCTTGCTCAGCGGTTCCATTGTCGAAGGTGAGAGCGGGGCTGTCGGTGGGATCAGGCAACTCAATTTCTCCTCAGTGATGCCATTCAGCTACGTGAAGGAGCGATTGGACTTCATCGACCATGAAAAGTTTGAGTGCAAGGTGAGTGCAGTGGAAGGCGGCCATCTGGGAACCATTCTTGAATCTGCATCCGCTCACTTCAAGATTGAGCCCAACAGCAGTGGAGGGTGTGTGGTGAAGGTGGTGACAGAGTCGAAGC…	MPFSLEIESSVAASRMFKAALIDWYNLGPKLAPEILLSGSIVEGESGAVGGIRQLNFSSVMPFSYVKERLDFIDHEKFEC KVSAVEGGHLGTILESASAHFKIEPNSSGGCVVKVVTESKLKPGAVPGDDEAKAKEAMVMVFKAAEAYLVANPDAYA.	intracellular pathogenesis-related protein PR-106 [Lilium longiflorum]	RecName: Full=Pathogenesis-related protein 1; Short=AOPR1;	--	K05387 glutamate receptor, ionotropic, plant | (RefSeq) LOW QUALITY PROTEIN: glutamate receptor 2.3-like (A)	GO:0005737,cytoplasm; GO:0006952,defense response; GO:0009607,response to biotic stimulus	SubName: Full=Intracellular pathogenesis-related protein PR-106 {ECO:0000313|EMBL:AAF21625.1};	Pathogenesis-related protein Bet v I family
	A21003501a_transcript_22108	ACAAACAGTTTAATAGGAAGTCCAAACAAAACCCCAGCCGGAACGATGCCTTTCTCACTAGAGATCGAGTCTCCGGTCGCCGCCTCCAGGATGTTCAAGGCTGCCCTCATCGACTGGTACAACCTCGGCCCCAAGCTCGTCCCCGAGATCTTGCTCAGCGGCTCCATCGTCGAGGGTGAAAGTGGAGCCGTCGGCGGTGTCAGGCAACTCAATTTTTCCTCAGTGATGCCATTCAGCTACGTGAAGGAGCGGTTGGACTTCATCGACCATGAGAAGTTTGAGTGCAAGGTGAGTGCAGTGGAAGGCGGCCATCTGGGAACCATTCTTGAATCTGCATCTGCTCACTTCAAGATTGAGCCCAACAGCAGTGGAGGGTGTGTGGTGAAGGTGGTGACAGAG…	MPFSLEIESPVAASRMFKAALIDWYNLGPKLVPEILLSGSIVEGESGAVGGVRQLNFSSVMPFSYVKERLDFIDHEKFEC KVSAVEGGHLGTILESASAHFKIEPNSSGGCVVKVVTESKLKPGAVPGDDEEKAKEAMVMLFKAAEAYLVANPDAYA.	intracellular pathogenesis-related protein PR-106 [Lilium longiflorum]	RecName: Full=Pathogenesis-related protein 1; Short=AOPR1;	--	K05387 glutamate receptor, ionotropic, plant | (RefSeq) LOW QUALITY PROTEIN: glutamate receptor 2.3-like (A)	GO:0005737,cytoplasm; GO:0006952,defense response; GO:0009607,response to biotic stimulus	SubName: Full=Intracellular pathogenesis-related protein PR-106 {ECO:0000313|EMBL:AAF21625.1};	Pathogenesis-related protein Bet v I family
	A21003501a_transcript_22179	ATCCCACAAACAGTTTAGTAGGAAGTCCAAACAAAACCCCAGCCGGAACGATGCCTTTCTCACTAGAGATCGAGTCTCCGGTCGCCGCCTCCAGGATGTTCAAGGCTGCCCTCATCGACTGGTACAACCTCGGCCCCAAGCTCGTCCCCGAGATCTTGCTCAGCGGCTCCATCGTCGAGGGTGAAAATGGAGCCGTCGGCGGTGTCAGGCAACTCAATTTTTCCTCAGTGATGCCATTCAGCTACGTGAAGGAGCGGTTGGACTTCATCGACCATGAGAAGTTTGAGTGCAAGGTGAGTGCAGTGGAAGGCGGCCATCTGGGAACCATTCTTGAATCTGCATCCGCTCACTTCAAGATTGAGCCCAACAGCAGTGGAGGGTGTGTGGTGAAGGTGGTGA…	MPFSLEIESPVAASRMFKAALIDWYNLGPKLVPEILLSGSIVEGENGAVGGVRQLNFSSVMPFSYVKERLDFIDHEKFEC KVSAVEGGHLGTILESASAHFKIEPNSSGGCVVKVVTESKLKPGAVPGDDEAKAKEAMVMVFKAAEAYLVANPDAYA.	intracellular pathogenesis-related protein PR-106 [Lilium longiflorum]	RecName: Full=Pathogenesis-related protein 1; Short=AOPR1;	--	K05387 glutamate receptor, ionotropic, plant | (RefSeq) LOW QUALITY PROTEIN: glutamate receptor 2.3-like (A)	GO:0005737,cytoplasm; GO:0006952,defense response; GO:0009607,response to biotic stimulus	SubName: Full=Intracellular pathogenesis-related protein PR-106 {ECO:0000313|EMBL:AAF21625.1};	Pathogenesis-related protein Bet v I family
AHG94647.1	A21003501a_transcript_19627	ACACCGCCTCCCTTCTTCTTAAACACATCAGAGAATCCATAAACAACCATGACTTGGTCTGTTGTGATAGAGTCTCCAGTGTCCGCACCAAGGTTGTTCAGGGCCGCCATCCTCGACTGGCACACCCTTGGTCCCAAACTCGTACCGGAGATCATCAGCAGTGGCACTGGAGAAAGTGGTGATGGTGGTGCCGGGAGCGTCAGGCAACTCAACTTCACCTCAGGTTTGAGATTCAAAACACTGTCTCCTTTCTCATATGGTGGCTGTCTTGGTCTTACATGTTATGGCGCAGTGGAGTAGACACCGAACATGCCAGCAGCCAGAGTTCCTTTAGCAAACAAAAATCTTCTTGTAATTATCTGTTTTGTGTGCTTTCTTATTTGCTTTTGCTTGTCTGCA…	MPAARVPLANKNLLVIICFVCFLICFCLSAVMPFSYVKERLDFVDHEKFECQSTIIEGGHLGTRLESASAHFKVEATSAG GCIVTVTTSTKPLPGIEADEGIIAAAKGAIEKHFRAAEAYLLANPDAYV.	pathogenesis-related protein 10 [Lilium regale]	RecName: Full=Pathogenesis-related protein 1; Short=AOPR1;	--	--	GO:0005737,cytoplasm; GO:0006952,defense response; GO:0009607,response to biotic stimulus	SubName: Full=Pathogenesis-related protein 10 {ECO:0000313|EMBL:AHG94651.1};	Pathogenesis-related protein Bet v I family
	A21003501a_transcript_20409	CCACACCGCCTCCCTTCTTCTTAAACACATCAGAGAATCCATAAACAACCATGACTTGGTCTGTTGTGATAGAGTCTCCAGTGTCCGCACCAAGGTTGTTCAGGGCCGCCATCCTCGACTGGCACACCCTTGGTCCCAAACTCGTACCGGAGATCATCAGCAGTGGCACCGGAGAAAGTGGTGATGGTGGTGCCGGGAGCATCAGGCAACTCAACTTCACCTCAGTGATGCCATTCAGTTACGTGAAGGAACGCTTGGACTTTGTCGACCATGAGAAGTTTGAATGCCAGTCCACCATCATCGAAGGCGGCCACTTGGGGACGAGGCTGGAGTCTGCCTCCGCCCACTTCAAGGTTGAGGCGACGAGTGCCGGTGGGAGCATCGTCACGGTCACTACCA…	MTWSVVIESPVSAPRLFRAAILDWHTLGPKLVPEIISSGTGESGDGGAGSIRQLNFTSVMPFSYVKERLDFVDHEKFECQ STIIEGGHLGTRLESASAHFKVEATSAGGSIVTVTTITKPLPGIEADEGIIAAAKGAIEKHFRAAEAYLLANPDAYV.	pathogenesis-related protein 10 [Lilium regale]	RecName: Full=Pathogenesis-related protein 1; Short=AOPR1;	--	K05387 glutamate receptor, ionotropic, plant | (RefSeq) LOW QUALITY PROTEIN: glutamate receptor 2.3-like (A)	GO:0005737,cytoplasm; GO:0006952,defense response; GO:0009607,response to biotic stimulus	SubName: Full=Pathogenesis-related protein 10 {ECO:0000313|EMBL:AHG94647.1};	Pathogenesis-related protein Bet v I family
	A21003501a_transcript_20472	CACACCGCCTCCCTTCTTCTTAAACACATCAGAGAATCCATAAACAACCATGACTTGGTCTGTTGTGATAGAGTCTCCAGTGTCCGCACCAAGGTTGTTCAGGGCCGCCATCCTCGACTGGCACACCCTTGGTCCCAAACTCGTACCGGAGATCATCAGCAGTGGCACTGGAGAAAGTGGTGATGGTGGTGCCGGGAGCGTCAGGCAACTCAACTTCACCTCAGTGATGCCATTCAGTTACGTGAAGGAACGCTTGGACTTTGTCGACCATGAGAAGTTTGAATGCCAGTCCACCATCATCGAAGGCGGCCACTTGGGGACGAGGCTGGAGTCTGCCTCCGCCCACTTCAAGGTTGAGGCGACGAGTGCCGGCGGGTGCATCGTCACGGTCACTACCAG…	MTWSVVIESPVSAPRLFRAAILDWHTLGPKLVPEIISSGTGESGDGGAGSVRQLNFTSVMPFSYVKERLDFVDHEKFECQ STIIEGGHLGTRLESASAHFKVEATSAGGCIVTVTTSTKPLPGIEADEGIIAAAKGAIEKHFRAAEAYLLANPDAYV.	pathogenesis-related protein 10 [Lilium regale]	RecName: Full=Pathogenesis-related protein 1; Short=AOPR1;	--	K05387 glutamate receptor, ionotropic, plant | (RefSeq) LOW QUALITY PROTEIN: glutamate receptor 2.3-like (A)	GO:0005737,cytoplasm; GO:0006952,defense response; GO:0009607,response to biotic stimulus	SubName: Full=Pathogenesis-related protein 10 {ECO:0000313|EMBL:AHG94651.1};	Pathogenesis-related protein Bet v I family
	A21003501a_transcript_20706	ACACCTCTCTCTTTCTTCTCAATCACCTCAGTCTACCCATAAAACAATCATGTCTTGGTCTGTTGTGATCGAGTCTCCGGTGTCAGCACCTAGGATCTTCAGAGCGGCAATCCTCGACTGGCACACCCTCGGCCCCAAGCTTGTACCGGAGATCATCTCCAGCGGTACAGGCGAAAGTGGAGATGGCGGCGCCGGGAGTGTCAGGCAGCTCAACTTCACCTCAGTGATGCCATTTAGCTACGTGAAGGAACGCTTGGACTTCGTCGACCATGAGAAGTTTGAATGCCAGTCGACCATTATTGAAGGTGGTCACTTGGGGACGAGGCTTGAGTCTGCCTCCGCCCACATCAAGGTCGAACCAACTAGTGCTGGCGGGAGCATCGTCACGGTCACTACAAA…	MSWSVVIESPVSAPRIFRAAILDWHTLGPKLVPEIISSGTGESGDGGAGSVRQLNFTSVMPFSYVKERLDFVDHEKFECQ STIIEGGHLGTRLESASAHIKVEPTSAGGSIVTVTTNTKPLPGIEADEGVIAAAKGAIEKHFRAAEAYLLANPDTYV.	pathogenesis-related protein 10 [Lilium regale]	RecName: Full=Pathogenesis-related protein 1; Short=AOPR1;	--	K05387 glutamate receptor, ionotropic, plant | (RefSeq) LOW QUALITY PROTEIN: glutamate receptor 2.3-like (A)	GO:0005737,cytoplasm; GO:0006952,defense response; GO:0009607,response to biotic stimulus	SubName: Full=Pathogenesis-related protein 10 {ECO:0000313|EMBL:AHG94647.1};	Pathogenesis-related protein Bet v I family
	A21003501a_transcript_21386	ACACCTCTCTCTCCCTTTTCTTCTCAATCACCTCAGTCTATCCATAAACAATCATGTCTTGGTCTGTTGTGATCGAGTCTCCGGTGTCAGCATCTAGGATCTTCAGAGCGGCAATCCTCGACTGGCACACCCTCGGCCCCAAGCTTGTACCGGAGATCATCTCCAGCGGTACAGGCGAAAGTGGAGATGGCGGCGCCGGGAGTGTCAGGCAGCTCAACTTCACCTCAGTGATGCCATTTAGCTACGTGAAGGAACGCTTGGACTTCGTCGACCATGAGAAGTTTGAATGCCAGTCGACCATTATTGAAGGTGGTCACTTGGGGACGAGGCTGGAGTCTGCCTCCGCCCACTTCAAGGTCGAACCCACTAGTGCTGGCGGGAGCATCGTCACGGTCACTA…	MSWSVVIESPVSASRIFRAAILDWHTLGPKLVPEIISSGTGESGDGGAGSVRQLNFTSVMPFSYVKERLDFVDHEKFECQ STIIEGGHLGTRLESASAHFKVEPTSAGGSIVTVTTNTKPLPGIEADEGVIAAAKGAVEKHFRAAEAFLLANPDAYV.	pathogenesis-related protein 10 [Lilium regale]	RecName: Full=Pathogenesis-related protein 1; Short=AOPR1;	--	K05387 glutamate receptor, ionotropic, plant | (RefSeq) LOW QUALITY PROTEIN: glutamate receptor 2.3-like (A)	GO:0005737,cytoplasm; GO:0006952,defense response; GO:0009607,response to biotic stimulus	SubName: Full=Pathogenesis-related protein 10 {ECO:0000313|EMBL:AHG94647.1};	Pathogenesis-related protein Bet v I family
AHG94648.1	A21003501a_transcript_18591	ACCATCCGTTCCACCAGAAGAGAAGAACAGAGCAGCTGAAGAGACTAGCCATGCCTTTCACCGTAGAGGTCGAGTCTCCCGTCCCCGCTGGCCGGATGTTCAAGGCCGCCCTCGTCGACTGGCACAACCTCGGCCCCAAGATCGCCGCCCATGTCTTGTCGAGTGCTTCCATCATAGAAGGAGACGGCAGTGTCGGCAGTATTAGGCAGCTCAATTTCACCTCAGATATGCCATTCAGCTACGTCAAGGAACGCTTGGACTTCGTCGACCATGAAAAGTTCGAGTGCAAGGTCACCGCCCTCGAAGGAGGCCATCTGGAGACCATACTGGAATCTGCATCAGTCCGCTTCAAGATCGAGCCCACCAGCTCTGGAGGGTGCATCTGCAAGGCAGTAACCG…	MPFTVEVESPVPAGRMFKAALVDWHNLGPKIAAHVLSSASIIEGDGSVGSIRQLNFTSDMPFSYVKERLDFVDHEKFECK VTALEGGHLETILESASVRFKIEPTSSGGCICKAVTESKFKPGAEAGDEEAKAKEYLVKLFKATEAYLLANPDAYV.	pathogenesis-related protein 10 [Lilium regale]	RecName: Full=Pathogenesis-related protein 1; Short=AOPR1;	--	K05387 glutamate receptor, ionotropic, plant | (RefSeq) LOW QUALITY PROTEIN: glutamate receptor 2.3-like (A)	GO:0005737,cytoplasm; GO:0006952,defense response; GO:0009607,response to biotic stimulus	SubName: Full=Pathogenesis-related protein 10 {ECO:0000313|EMBL:AHG94648.1};	Pathogenesis-related protein Bet v I family
	A21003501a_transcript_18723	ATCCATCCCACGGAAAGAAAATAACTGAACTGAAGAGTAGCCATGCCTTTCACCGTAGAGGTCGAGTCACCCGTCTCCGCTGGCCGGATGTTCAAGGCCGCCCTCGTCGACTGGCACAACCTCGGCCCCAAGATCGCCCCTCATGTCTTTGCCAGTGCCTCAATCATTGAAGGAGACGGCAGTGTCGGCAGTATTAGGCAGCTCAATTTCACCTCAGATATGCCATTCAGCTACGTCAAGGAACGCTTGGACTTCGTCGACCATGAAAAGTTCGAGTGCAAGGTCACCGCCCTGGAAGGAGGCCATCTGGAGACCATACTGGAATCTGCATCAGTCCGCTTCAAGATCGAGCCCACCAGCTCTGGAGGGTGCATCTGCAAGGCAGTAACCGAGTCCAAG…	MPFTVEVESPVSAGRMFKAALVDWHNLGPKIAPHVFASASIIEGDGSVGSIRQLNFTSDMPFSYVKERLDFVDHEKFECK VTALEGGHLETILESASVRFKIEPTSSGGCICKAVTESKFKPGAEAGDEEAKAKEYLVKLFKATEAYLLANPDAYV.	pathogenesis-related protein 10 [Lilium regale]	RecName: Full=Pathogenesis-related protein 1; Short=AOPR1;	--	K05387 glutamate receptor, ionotropic, plant | (RefSeq) LOW QUALITY PROTEIN: glutamate receptor 2.3-like (A)	GO:0005737,cytoplasm; GO:0006952,defense response; GO:0009607,response to biotic stimulus	SubName: Full=Pathogenesis-related protein 10 {ECO:0000313|EMBL:AHG94653.1};	Pathogenesis-related protein Bet v I family
	A21003501a_transcript_18823	CCATCCGTTCCACCAGAAGAGAAGAACAGAGCAGCTGAAGAGACTAGCCATGCCTTTCACCGTAGAGGTCGAGTCTCCCGTCCCCGCTGGCCGGATGTTCAAGGCCGCCCTCGTCGACTGGCACAACCTCGGCCCCAAGATCGCCGCCCATGTCTTGTCGAGTGCTTCCATCATAGAAGGAGACGGCAGTGTCGGCAGTATTAGGCAGCTCAATTTCACCTCAGATATGCCATTCAGCTACGTCAAGGAACGCTTGGACTTCGTCGACCATGAAAAGTTCGAGTGCAAGGTCACCGCCCTCGAAGGAGGCCATCTGGAGACCATACTGGAATCTGCATCAGTCCGCTTCAAGATCGAGCCCACCAGCTCTGGAGGGTGCATCTGCAAGGCAGTAACCGA…	MPFTVEVESPVPAGRMFKAALVDWHNLGPKIAAHVLSSASIIEGDGSVGSIRQLNFTSDMPFSYVKERLDFVDHEKFECK VTALEGGHLETILESASVRFKIEPTSSGGCICKAVTESKFKPGAEAGDEEAKAKEYLVKLFKATEAYLLANPDAYV.	pathogenesis-related protein 10 [Lilium regale]	RecName: Full=Pathogenesis-related protein 1; Short=AOPR1;	--	K05387 glutamate receptor, ionotropic, plant | (RefSeq) LOW QUALITY PROTEIN: glutamate receptor 2.3-like (A)	GO:0005737,cytoplasm; GO:0006952,defense response; GO:0009607,response to biotic stimulus	SubName: Full=Pathogenesis-related protein 10 {ECO:0000313|EMBL:AHG94648.1};	Pathogenesis-related protein Bet v I family
	A21003501a_transcript_19142	ATCCGTTCCACCAGAAGAGAAGAACAGAGCAGCTGAAGAGACTAGCCATGCCTTTCACCGTAGAGGTCGAGTCTCCCGTCCCCGCTGGCCGGATGTTCAAGGCCGCCCTCGTCGACTGGCACAACCTCGGCCCCAAGATCGCCGCCCATGTCTTGTCGAGTGCTTCCATCATAGAAGGAGACGGCAGTGTCGGCAGTATTAGGCAGCTCAATTTCACCTCAGGTTTCCCCCCTGTCACTCTCACACACTTACACCTATTATTAATGGCCTTAACCCTAATATCCCCGCTGCAGATATGCCATTCAGCTACGTCAAGGAACGCTTGGACTTCGTCGACCATGAAAAGTTCGAGTGCAAGGTCACCGCCCTGGAAGGAGGCCATCTGGAGACCATACTGGA…	MPFTVEVESPVPAGRMFKAALVDWHNLGPKIAAHVLSSASIIEGDGSVGSIRQLNFTSGFPPVTLTHLHLLLMALTLISP LQICHSATSRNAWTSSTMKSSSARSPPWKEAIWRPYWNLHQSASRSSPPALEGASARQ.	pathogenesis-related protein 10 [Lilium regale]	RecName: Full=Pathogenesis-related protein 1; Short=AOPR1;	--	K05387 glutamate receptor, ionotropic, plant | (RefSeq) LOW QUALITY PROTEIN: glutamate receptor 2.3-like (A)	GO:0005737,cytoplasm; GO:0006952,defense response; GO:0009607,response to biotic stimulus	SubName: Full=Pathogenesis-related protein 10 {ECO:0000313|EMBL:AHG94648.1};	Pathogenesis-related protein Bet v I family
	A21003501a_transcript_19444	ATCCATCCCACGGAAAGAAAATAACTGAACTGAAGAGTAGCCATGCCTTTCACCGTAGAGGTCGAGTCACCCGTCTCCGCTGGCCGGATGTTCAAGGCCGCCCTCGTCGACTGGCACAACCTCGGCCCCAAGATCGCCCCTCATGTCTTTGCCAGTGCCTCAATCATTGAAGGAGACGGCAGTGTCGGCAGTATTAGGCAGCTCAATTTCACCTCAGATATGCCATTCAGCTACGTCAAGGAACGCTTGGACTTCGTCGACCATGAAAAGTTCGAGTGCAAGGTCACCGCCCTGGAAGGAGGCCATCTGGAGACCATACTGGAATCTGCATCAGTCCGCTTCAAGATCGAGCCCACCAGCTCTGGAGGGTGCATCTGCAAGGCAGTAACCGAGTCCAAG…	MPFTVEVESPVSAGRMFKAALVDWHNLGPKIAPHVFASASIIEGDGSVGSIRQLNFTSDMPFSYVKERLDFVDHEKFECK VTALEGGHLETILESASVRFKIEPTSSGGCICKAVTESKFKPGAEAGDEEAKAKEYLVKLFKATEAYLLANPDAYV.	pathogenesis-related protein 10 [Lilium regale]	RecName: Full=Pathogenesis-related protein 1; Short=AOPR1;	--	K05387 glutamate receptor, ionotropic, plant | (RefSeq) LOW QUALITY PROTEIN: glutamate receptor 2.3-like (A)	GO:0005737,cytoplasm; GO:0006952,defense response; GO:0009607,response to biotic stimulus	SubName: Full=Pathogenesis-related protein 10 {ECO:0000313|EMBL:AHG94653.1};	Pathogenesis-related protein Bet v I family
	A21003501a_transcript_20879	ATCCATCCCACGGAAAGAAAATAACTGAACTGAAGAGTAGCCATGCCTTTCACCGTAGAGGTCGAGTCACCCGTCTCCGCTGGCCGGATGTTCAAGGCCGCCCTCGTCGACTGGCACAACCTCGGCCCCAAGATCGCCCCCCATGTCTTTGCCAGTGCCTCAATCATAGAAGGAGACGGCAGTGTTGGCAGTATTAGGCAGCTCAATTTCACCTCAGATATGCCATTCAGCTACGTCAAGGAACGCTTGGACTTCGTCGACCATGAAAAGTTCGAGTGCAAGGTCACCGCCCTCGAAGGAGGCCATCTGGAGACCATACTGGAATCTGCATCAGTCCGCTTCAAGATCGAGCCCACCAGCTCTGGAGGGTGCATCTGCAAGGCAGTAACCGAGTCCAAG…	MPFTVEVESPVSAGRMFKAALVDWHNLGPKIAPHVFASASIIEGDGSVGSIRQLNFTSDMPFSYVKERLDFVDHEKFECK VTALEGGHLETILESASVRFKIEPTSSGGCICKAVTESKFKPGAEAGDEEAKAKEYLVKLFKATEAYLLANPDAYV.	pathogenesis-related protein 10 [Lilium regale]	RecName: Full=Pathogenesis-related protein 1; Short=AOPR1;	--	K05387 glutamate receptor, ionotropic, plant | (RefSeq) LOW QUALITY PROTEIN: glutamate receptor 2.3-like (A)	GO:0005737,cytoplasm; GO:0006952,defense response; GO:0009607,response to biotic stimulus	SubName: Full=Pathogenesis-related protein 10 {ECO:0000313|EMBL:AHG94653.1};	Pathogenesis-related protein Bet v I family
	A21003501a_transcript_21081	ATCCGTTCCACCAGAAGAGAAGAACAGAGCAGCTGAAGAGACTAGCCATGCCTTTCACCGTAGAGGTCGAGTCTCCCGTCCCCGCTGGCCGGATGTTCAAGGCCGCCCTCGTCGACTGGCACAACCTCGGCCCCAAGATCGCCGCCCATGTCTTGTCGAGTGCTTCCATCATAGAAGGAGACGGCAGTGTCGGCAGTATTAGGCAGCTCAATTTCACCTCAGATATGCCATTCAGCTACGTCAAGGAACGCTTGGACTTCGTCGACCATGAAAAGTTCGAGTGCAAGGTCACCGCCCTCGAAGGAGGCCATCTGGAGACCATACTGGAATCTGCATCAGTCCGCTTCAAGATCGAGCCCACCAGCTCTGGAGGGTGCATCTGCAAGGCAGTAACCGAGT…	MPFTVEVESPVPAGRMFKAALVDWHNLGPKIAAHVLSSASIIEGDGSVGSIRQLNFTSDMPFSYVKERLDFVDHEKFECK VTALEGGHLETILESASVRFKIEPTSSGGCICKAVTESKFKPGAEAGDEEAKAKEYLVKLFKATEAYLLANPDAYV.	pathogenesis-related protein 10 [Lilium regale]	RecName: Full=Pathogenesis-related protein 1; Short=AOPR1;	--	K05387 glutamate receptor, ionotropic, plant | (RefSeq) LOW QUALITY PROTEIN: glutamate receptor 2.3-like (A)	GO:0005737,cytoplasm; GO:0006952,defense response; GO:0009607,response to biotic stimulus	SubName: Full=Pathogenesis-related protein 10 {ECO:0000313|EMBL:AHG94648.1};	Pathogenesis-related protein Bet v I family
	A21003501a_transcript_21411	AACCATCCGTTCCACCAGAAGAGAAGAACAGAGCAGCTGAAGAGACTAGCCATGCCTTTCACCGTAGAGGTCGAGTCTCCCGTCCCTGCTGGCCGGATGTTCAAGGCCGCCCTCGTCGACTGGCACAACCTCGGCCCCAAGGTCGCCGCCCATGTCTTGTCGAGTGCTTCCATCATAGAAGGAGACGGCAGTGTCGGCAGTATTAGGCAGCTCAATTTCACCTCAGGTTTCCCCCCTGTCACTCTCACACACTTACACCTATTATTAATGGCCTTAACCCTAATCTCCCCGCTGCAGATATGCCATTCAGCTACGTCAAGGAACGCTTGGACTTCGTCGACCATGAAAAGTTCGAGTGCAAGGTCACCGCCCTCGAAGGAGGCCATCTGGAGACCATAC…	MPFTVEVESPVPAGRMFKAALVDWHNLGPKVAAHVLSSASIIEGDGSVGSIRQLNFTSGFPPVTLTHLHLLLMALTLISP LQICHSATSRNAWTSSTMKSSSARSPPSKEAIWRPYWNLHQSASRSSPPALEGASARQ.	pathogenesis-related protein 10 [Lilium regale]	RecName: Full=Pathogenesis-related protein 1; Short=AOPR1;	--	K05387 glutamate receptor, ionotropic, plant | (RefSeq) LOW QUALITY PROTEIN: glutamate receptor 2.3-like (A)	GO:0005737,cytoplasm; GO:0006952,defense response; GO:0009607,response to biotic stimulus	SubName: Full=Pathogenesis-related protein 10 {ECO:0000313|EMBL:AHG94648.1};	Pathogenesis-related protein Bet v I family
	A21003501a_transcript_22491	ACCATCCGTTCCACCAGAAGAGAAGAACAGAGCAGCTGAAGAGACTAGCCATGCCTTTCACCGTAGAGGTCGAGTCTCCCGTCCCTGCTGGCCAGATGTTCAAGGCCGCCCTCGTCGACTGGCACAACCTCGGCCCCAAGGTCGCCGCCCATGTCTTGTCGAGTGCTTCCATCATAGAAGGAGACGGCAGTGTCGGCAGTATTAGGCAGCTCAATTTCACCTCAGATATGCCATTCAGCTACGTCAAGGAACGCTTGGACTTCGTCGACCATGAAAAGTTCGAGTGCAAGGTCACCGCCCTCGAAGGAGGCCATCTGGAGACCATACTGGAATCTGCATCAGTCCGCTTCAAGATCGAGCCCACCAGCTCTGGAGGGTGCATCTGCAAGGCAGTAACCG…	MPFTVEVESPVPAGQMFKAALVDWHNLGPKVAAHVLSSASIIEGDGSVGSIRQLNFTSDMPFSYVKERLDFVDHEKFECK VTALEGGHLETILESASVRFKIEPTSSGGCICKAVTESKFKPGAEAGDEEAKAKEYLVKLFKATEAYLLANPDAYV.	pathogenesis-related protein 10 [Lilium regale]	RecName: Full=Pathogenesis-related protein 1; Short=AOPR1;	--	K05387 glutamate receptor, ionotropic, plant | (RefSeq) LOW QUALITY PROTEIN: glutamate receptor 2.3-like (A)	GO:0005737,cytoplasm; GO:0006952,defense response; GO:0009607,response to biotic stimulus	SubName: Full=Pathogenesis-related protein 10 {ECO:0000313|EMBL:AHG94648.1};	Pathogenesis-related protein Bet v I family
AHG94653.1	A21003501a_transcript_21520	ATCCATCCCACGGAAAGAAAATAACTGAACTGAAGAGTAGCCATGCCTTTCACCGTAGAGGTCGAGTCACCCGTCTCCGCTGGCCGGATGTTCAAGGCCGCCCTCGTCGACTGGCACAACCTCGGCCCCAAGATCGCCCCCATGTCTTTGCCAGTGCCTCAATCATTGAAGGAGACGGCAGTGTCGGCAGTATTAGGCAGCTCAATTTCACCTCAGATATGCCATTCAGCTACGTCAAGGAACGCTTGGACTTCGTCGACCATGAAAAGTTCGAGTGCAAGGTCACCGCCCTGGAAGGAGGCCATCTGGAGACCATACTGGAATCTGCATCAGTCCGCTTCAAGATCGAGCCCACCAGCTCTGGAGGGTGCATCTGCAAGGCAGTAACCGAGTCCAAGT…	MPFTVEVESPVSAGRMFKAALVDWHNLGPKIAPMSLPVPQSLKETAVSAVLGSSISPQICHSATSRNAWTSSTMKSSSAR SPPWKEAIWRPYWNLHQSASRSSPPALEGASARQ.	pathogenesis-related protein 10 [Lilium regale]	RecName: Full=Pathogenesis-related protein 1; Short=AOPR1;	--	K05387 glutamate receptor, ionotropic, plant | (RefSeq) LOW QUALITY PROTEIN: glutamate receptor 2.3-like (A)	GO:0005737,cytoplasm; GO:0006952,defense response; GO:0009607,response to biotic stimulus	SubName: Full=Pathogenesis-related protein 10 {ECO:0000313|EMBL:AHG94653.1};	Pathogenesis-related protein Bet v I family
AHG94654.1	A21003501a_transcript_20021	ATCCCACGAAAGGAAAAGAGTAGAAGAGTAGCCATGCCTTTCACCGTGGAGGTCGAGTCTCCCGTCTCCGCTGCCCGGATGTTCAAGGCCGCCCTCGTCGACTGGCACAACCTCGGCCCCAAGCTCGCCGCCCATGTCTTGGCCAGTGCCTCTGTCATAGAGGGAGATGGCGGTGTCGGCAGCATTAGGCAGCTCAATTTCACATCAGTGATGCCATTCCGCTACGTCAAGGAACGCCTGGACTTTGTCGACCATGAAAAGTTTGAATGTAAGATCACCGCCATCGGAGGAGGCCATCTGGAGACCATACTGGAATCTGCATCAGTCTGCTTCAAGATCGAGCCCACCAGCACTGGAGGGTGCATCTGCAAGGCGGTGACTGAGTCCAAATTCAAACCG…	MPFTVEVESPVSAARMFKAALVDWHNLGPKLAAHVLASASVIEGDGGVGSIRQLNFTSVMPFRYVKERLDFVDHEKFECK ITAIGGGHLETILESASVCFKIEPTSTGGCICKAVTESKFKPGAHAGDEEAKAKESLVKLFKGTEAYLLANPDAYV.	pathogenesis-related protein 10 [Lilium regale]	RecName: Full=Pathogenesis-related protein 1; Short=AOPR1;	--	K05387 glutamate receptor, ionotropic, plant | (RefSeq) LOW QUALITY PROTEIN: glutamate receptor 2.3-like (A)	GO:0005737,cytoplasm; GO:0006952,defense response; GO:0009607,response to biotic stimulus	SubName: Full=Pathogenesis-related protein 10 {ECO:0000313|EMBL:AHG94654.1};	Pathogenesis-related protein Bet v I family
	A21003501a_transcript_20716	ATCCCACGAAAGGAAAAGAGTAGAAGAGTAGCCATGCCTTTCACCGTGGAGGTCGAGTCTCCCGTCTCCGCTGCCCGGATGTTCAAGGCCGCCCTCGTCGACTGGCACAACCTCGGCCCCAAGCTCGCCCCCCATGTCTTGGCCAGTGCTTCAATCATAGAGGGTGATGGCGGTGTCCGCAGCATTAGGCAGCTCAATTTCACATCAGTGATGCCATTCCGCTACGTCAAGGAACGCCTGGACTTCGTCGACCATGAAAAGTTTGAATGCAAGATCACCGCCATCGAAGGAGGCCATCTGGAGACCATACTGGAATCTGCATCAGTCCGCTTCAAGATAGAGCCCACCAGCACTGGAGGGTGCATCTGTAAGGCGGTGACGGAGTCCAAGTTCAAACCG…	MPFTVEVESPVSAARMFKAALVDWHNLGPKLAPHVLASASIIEGDGGVRSIRQLNFTSVMPFRYVKERLDFVDHEKFECK ITAIEGGHLETILESASVRFKIEPTSTGGCICKAVTESKFKPGAHAGDEEAKAKESLVKLFKGTEAYLLANPDSYV.	pathogenesis-related protein 10 [Lilium regale]	RecName: Full=Pathogenesis-related protein 1; Short=AOPR1;	--	K05387 glutamate receptor, ionotropic, plant | (RefSeq) LOW QUALITY PROTEIN: glutamate receptor 2.3-like (A)	GO:0005737,cytoplasm; GO:0006952,defense response; GO:0009607,response to biotic stimulus	SubName: Full=Pathogenesis-related protein 10 {ECO:0000313|EMBL:AHG94654.1};	Pathogenesis-related protein Bet v I family
	A21003501a_transcript_20888	ATCCCACGAAAGGAAAAGAGTAGAAGAGTAGCCATGCCTTTCACCGTGGAGGTCGAGTCTCCCGTCTCCGCTGCCCGGATGTTCAAGGCCGCCCTCGTCGACTGGCACAACCTCGGCCCCAAGCTCGCCGCCCATGTCTTGGCCAGTGCCTCTGTCATAGAGGGAGATGGCGGTGTCGGCAGCATTAGGCAGCTCAATTTCACATCAGTGATGCCATTCCGCTACGTCAAGGAACGCCTGGACTTTGTCGACCATGAAAAGTTTGAATGTAAGATCACCGCCATCGGAGGAGGCCATCTGGAGACCATACTGGAATCTGCATCAGTCTGCTTCAAGATCGAGCCCACCAGCACTGGAGGGTGCATCTGCAAGGCGGTGACTGAGTCCAAATTCAAACCG…	MPFTVEVESPVSAARMFKAALVDWHNLGPKLAAHVLASASVIEGDGGVGSIRQLNFTSVMPFRYVKERLDFVDHEKFECK ITAIGGGHLETILESASVCFKIEPTSTGGCICKAVTESKFKPGAHAGDEEAKAKESLVKLFKGTEAYLLANPDAYV.	pathogenesis-related protein 10 [Lilium regale]	RecName: Full=Pathogenesis-related protein 1; Short=AOPR1;	--	K05387 glutamate receptor, ionotropic, plant | (RefSeq) LOW QUALITY PROTEIN: glutamate receptor 2.3-like (A)	GO:0005737,cytoplasm; GO:0006952,defense response; GO:0009607,response to biotic stimulus	SubName: Full=Pathogenesis-related protein 10 {ECO:0000313|EMBL:AHG94654.1};	Pathogenesis-related protein Bet v I family
	A21003501a_transcript_21379	ATCCCACGGAAAGCAAAAGAAAAGAGTAGAAGAGTAGCCATGCCTTTCACCGTAGAGGTCGAGTCTCCCGTGTCCGCCGCCCGGATGTTCAAGGCCGCCCTCGTCGACTGGCACAACCTCGGCCCCAAACTCGCTCCCCATGTCTTGGCCAGTGCTTCTATCATAGAGGGTGATGGCGGTGTCGGCAGCATTAGGCAGCTCAATTTCACCTCAGTGATGCCATTCAGCTACGTCAAGGAACGCCTGGACTTCGTTGACCATGAAAAGTTTGAATGCAAGATCACCGCCATCGAAGGAGGCCATCTGGAGACCATACTGGAATCTGCATCAGTCTGCTTCAAGATCGAGCCCACCAGCACTGGAGGGTGCATCTGCAAGGCGGTGACTGAGTCCAAGTTC…	MPFTVEVESPVSAARMFKAALVDWHNLGPKLAPHVLASASIIEGDGGVGSIRQLNFTSVMPFSYVKERLDFVDHEKFECK ITAIEGGHLETILESASVCFKIEPTSTGGCICKAVTESKFKPGAHAGDEEAKAKESLVKLFKGTEAYLLANPDAYV.	pathogenesis-related protein 10 [Lilium regale]	RecName: Full=Pathogenesis-related protein 1; Short=AOPR1;	--	K05387 glutamate receptor, ionotropic, plant | (RefSeq) LOW QUALITY PROTEIN: glutamate receptor 2.3-like (A)	GO:0005737,cytoplasm; GO:0006952,defense response; GO:0009607,response to biotic stimulus	SubName: Full=Pathogenesis-related protein 10 {ECO:0000313|EMBL:AHG94654.1};	Pathogenesis-related protein Bet v I family
	A21003501a_transcript_21447	ATCCCACGAAAAGAACAGAGTAGAAGAGAGTAGCCATGCCTTTCACCGTAGAGGTCGAGTCTCCCGTCTCCGCCGCCCGGATGTTTAAGGCCGCCCTGGTCGACTGGCACAACCTCGGCCCCAAGCTCGCCCCCCATGTCTTGGCCAGTGCCTCTATCATAGAGGGAGATGGCGGCGTCGGCAGCATTAGGCAGCTCAATTTCACCTCAGTGATGCCATTCAGCTACGTCAAGGAACGTCTGGACTTCGTCGACCATGAAAAGTTTGAATGCAAGATCACTGCCATCGGAGGAGGCCATCTGGAGACCATACTGGAATCTGCGTCGGTCCGCTTCAAGATCGAGCCCACCAGCACTGGAGGGTGCATCTGCAAGGCGGTAACTGAGTCCAAGTTCAAAC…	MPFTVEVESPVSAARMFKAALVDWHNLGPKLAPHVLASASIIEGDGGVGSIRQLNFTSVMPFSYVKERLDFVDHEKFECK ITAIGGGHLETILESASVRFKIEPTSTGGCICKAVTESKFKPGVHAGDEEAKAKEALVKLFKGTEAYLLANPDAYV.	pathogenesis-related protein 10 [Lilium regale]	RecName: Full=Pathogenesis-related protein 1; Short=AOPR1;	--	K05387 glutamate receptor, ionotropic, plant | (RefSeq) LOW QUALITY PROTEIN: glutamate receptor 2.3-like (A)	GO:0005737,cytoplasm; GO:0006952,defense response; GO:0009607,response to biotic stimulus	SubName: Full=Pathogenesis-related protein 10 {ECO:0000313|EMBL:AHG94654.1};	Pathogenesis-related protein Bet v I family
	A21003501a_transcript_21554	ATCCCACGAAAGGAAAAGAGTAGAAGAGTAGCCATGCCTTTCACCGTGGAGGTCGAGTCTCCCGTCTCCGCTGGCCGGATGTTCAAGGCCGCCCTCGTCGACTGGCACAACCTCGGCCCCAAGCTCGCCCCCCATGTCTTGGCCAGTGCTTCAATCATAGAGGGTGATGGCGGTGTCCGCAGCATTAGGCAGCTCAATTTCACATCAGTGATGCCATTCCGCTACGTCAAGGAACGCCTGGACTTCGTCGACCATGAAAAGTTTGAATGCAAGATCACCGCCATCGAAGGAGGCCATCTGGAGACCATACTGGAATCTGCATCAGTCCGCTTCAAGATAGAGCCCACCAGCACTGGAGGGTGCATCTGTAAGGCGGTGACGGAGTCCAAGTTCAAACCG…	MPFTVEVESPVSAGRMFKAALVDWHNLGPKLAPHVLASASIIEGDGGVRSIRQLNFTSVMPFRYVKERLDFVDHEKFECK ITAIEGGHLETILESASVRFKIEPTSTGGCICKAVTESKFKPGAHAGDEEAKAKESLVKLFKGTEAYLLANPDSYV.	pathogenesis-related protein 10 [Lilium regale]	RecName: Full=Pathogenesis-related protein 1; Short=AOPR1;	--	K05387 glutamate receptor, ionotropic, plant | (RefSeq) LOW QUALITY PROTEIN: glutamate receptor 2.3-like (A)	GO:0005737,cytoplasm; GO:0006952,defense response; GO:0009607,response to biotic stimulus	SubName: Full=Pathogenesis-related protein 10 {ECO:0000313|EMBL:AHG94654.1};	Pathogenesis-related protein Bet v I family
	A21003501a_transcript_21811	ATCCCACGAAAGGAAAAGAGTAGAAGAGTAGCCATGCCTTTCACCGTGGAGGTCGAGTCTCCCGTCTCCGCTGGCCGGATGTTCAAGGCCGCCCTCGTCGACTGGCACAACCTCGGCCCCAAGCTCGCCCCCCATGTCTTGGCCAGTGCCTCTATCATAGAGGGAGATGGCGGTGTCGGCAGCATTAGGCAGCTCAATTTCACATCAGTGATGCCATTCCGCTACGTCAAGGAACGCCTGGACTTTGTCGACCATGAAAAGTTTGAATGTAAGATCACCGCCATCGGAGGAGGCCATACTGGAATCTGCATCAGTCTGCTTCAAGATCGAGCCCACCAGCACTGGAGGGTGCATCTGCAAGGCGGTGACTGAGTCCAAATTCAAACCGGGAGCCCACGC…	MPFTVEVESPVSAGRMFKAALVDWHNLGPKLAPHVLASASIIEGDGGVGSIRQLNFTSVMPFRYVKERLDFVDHEKFECK ITAIGGGHTGICISLLQDRAHQHWRVHLQGGD.	pathogenesis-related protein 10 [Lilium regale]	RecName: Full=Pathogenesis-related protein 1; Short=AOPR1;	--	K05387 glutamate receptor, ionotropic, plant | (RefSeq) LOW QUALITY PROTEIN: glutamate receptor 2.3-like (A)	GO:0005737,cytoplasm; GO:0006952,defense response; GO:0009607,response to biotic stimulus	SubName: Full=Pathogenesis-related protein 10 {ECO:0000313|EMBL:AHG94654.1};	Pathogenesis-related protein Bet v I family
ALO77720.1	A21003501a_transcript_19042	ATCCATCCCACGAAAAGTAAAGAGCAGAACAGTAGCCATGCCTTTCACTGTAGTGGTCGAGTCACCCGTCTCCGCTGCCCGGATGTTCAAGGCCGCCCTCGTCGACTGGCACAACCTCGGCCCCAAGATCGCCCCCCATGTCTTGTCCAGTGCTTCAATCATAGAAGGAGATGGCAGTGTCGGCAGTATTAGACAGCTCAATTTCACCTCAGATATACCATTCAGCTACGTCAAGGAACGCTTGGACTTCGTCGATCATGAAAAGTTCGAGTGCAAGGTCACCGCTCTCGAAGGAGGTCATCTGGAGACCATACTGGAATCTGCATCAGTCCACTTCAAGATCGAGCCCACCAGCACTGGAGGGTGCATCTGCAAGGCGGTGACCGAGTCCAAATTCAA…	MPFTVVVESPVSAARMFKAALVDWHNLGPKIAPHVLSSASIIEGDGSVGSIRQLNFTSDIPFSYVKERLDFVDHEKFECK VTALEGGHLETILESASVHFKIEPTSTGGCICKAVTESKFKPGAEAGDEEAKAKESIVKLFKGTEAYLLANPDAYV.	pathogenesis-related protein 10 [Lilium hybrid cultivar]	RecName: Full=Pathogenesis-related protein 1; Short=AOPR1;	--	K05387 glutamate receptor, ionotropic, plant | (RefSeq) LOW QUALITY PROTEIN: glutamate receptor 2.3-like (A)	GO:0005737,cytoplasm; GO:0006952,defense response; GO:0009607,response to biotic stimulus	SubName: Full=Pathogenesis-related protein 10 {ECO:0000313|EMBL:ALO77720.1};	Pathogenesis-related protein Bet v I family
	A21003501a_transcript_20109	AACCATCCATCCCACGAAAAGTAAAGAGCAGAACAGTAGCCATGCCTTTCACTGTAGTGGTCGAGTCACCCGTCTCCGCTGCCCGGATGTTCAAGGCCGCCCTCGTCGACTGGCACAACCTCGGCCCCAAGATCGCCCCCCATGTCTTGTCCAGTGCTTCAATCATAGAAGGAGATGGCAGTGTCGGCAGTATTAGACAGCTCAATTTCACCTCAGATATACCATTCAGCTACGTCAAGGAACGCTTGGACTTCGTCGATCATGAAAAGTTCGAGTGCAAGGTCACCGCTCTCGAAGGAGGTCATCTGGAGACCATACTGGAATCTGCATCAGTCCACTTCAAGATCGAGCCCACCAGCACTGGAGGGTGCATCTGCAAGGCGGTGACCGAGTCCAAAT…	MPFTVVVESPVSAARMFKAALVDWHNLGPKIAPHVLSSASIIEGDGSVGSIRQLNFTSDIPFSYVKERLDFVDHEKFECK VTALEGGHLETILESASVHFKIEPTSTGGCICKAVTESKFKPGAEAGDEEAKAKESIVKLFKGTEAYLLANPDAYV.	pathogenesis-related protein 10 [Lilium hybrid cultivar]	RecName: Full=Pathogenesis-related protein 1; Short=AOPR1;	--	K05387 glutamate receptor, ionotropic, plant | (RefSeq) LOW QUALITY PROTEIN: glutamate receptor 2.3-like (A)	GO:0005737,cytoplasm; GO:0006952,defense response; GO:0009607,response to biotic stimulus	SubName: Full=Pathogenesis-related protein 10 {ECO:0000313|EMBL:ALO77720.1};	Pathogenesis-related protein Bet v I family
	A21003501a_transcript_20655	ATCCATCCCACGAAAAGGAAAGAGCAGAAGAGTAGCCATGCCTTTCACCGTAGAGGTCGAGTCTCCCGTCTCCGCTGCCCGGATGTTCAAGGCCGCCCTCTTCGACTGGCACAACCTCGGCCCCAAGATCGCCCCCCATGTCTTGTCCAGTGCATCTATCATAGAAGGAGATGGCAGTGTCGGTAGTATTAGGCAGCTCAATTTCACCTCAGATATGCCATTCAGCTACGTCAAGGAACGATTGGACTTCATCGACCATGAAAAGTTCGAGTGCAAGGTCACCGCCCTCGAAGGAGGTCATCTGGAGACCATACTGGAATCTGCATCAGTCCACTTCAAGATCGAGCCCACCAGCAACGGAGGGTGCATCTGCAAGGCAGTGACCGAGTCCAAATTCAA…	MPFTVEVESPVSAARMFKAALFDWHNLGPKIAPHVLSSASIIEGDGSVGSIRQLNFTSDMPFSYVKERLDFIDHEKFECK VTALEGGHLETILESASVHFKIEPTSNGGCICKAVTESKFKPGADAGDEEAKAKESLVKLFKGTEAYLLANPDAYV.	pathogenesis-related protein 10 [Lilium hybrid cultivar]	RecName: Full=Pathogenesis-related protein 1; Short=AOPR1;	--	K05387 glutamate receptor, ionotropic, plant | (RefSeq) LOW QUALITY PROTEIN: glutamate receptor 2.3-like (A)	GO:0005737,cytoplasm; GO:0006952,defense response; GO:0009607,response to biotic stimulus	SubName: Full=Pathogenesis-related protein 10 {ECO:0000313|EMBL:ALO77720.1};	Pathogenesis-related protein Bet v I family
	A21003501a_transcript_21355	ATCCCACGAAAAGAAAAGAGTAGAAGAGTAGCCATGCCTTTCACCGTAGAGGTCGAGTCTCCCGTCTCCGCAGCCCGGATGTTCAAGGCCGCCCTCGTCGACTGGCACAACCTCGGCCCCAAGCTTGCCCCTCATGTCTTGGCCAGTGCCTCTATAATAGAGGGAGATGGCGGCGTCGGCAGCATTAGGCAGCTCAATTTCACATCAGTGATGCCATTCAGCTACGTCAAGGAACGTCTGGACTTCGTCGACCATGAAAAGTTTGAATGCAAGATCACCGCCATCGAAGGAGGCCATCTGGAGACCATACTGGAATCTGCATCAGTCCACTTCAAGATCGAGCCCACCAGCACTGGAGGGTGCATCTGCAAGGCGGTAACTGAGTCCAAGTTCAAACAG…	MPFTVEVESPVSAARMFKAALVDWHNLGPKLAPHVLASASIIEGDGGVGSIRQLNFTSVMPFSYVKERLDFVDHEKFECK ITAIEGGHLETILESASVHFKIEPTSTGGCICKAVTESKFKQGAHAGDEVAKAKESLVKLFKGTEAYLLPTLTPMSDGPV ACFFESRLIIIYLNKHVYTRC.	pathogenesis-related protein 10 [Lilium regale]	RecName: Full=Pathogenesis-related protein 1; Short=AOPR1;	--	K05387 glutamate receptor, ionotropic, plant | (RefSeq) LOW QUALITY PROTEIN: glutamate receptor 2.3-like (A)	GO:0005737,cytoplasm; GO:0006952,defense response; GO:0009607,response to biotic stimulus	SubName: Full=Pathogenesis-related protein 10 {ECO:0000313|EMBL:AHG94654.1};	Pathogenesis-related protein Bet v I family
	A21003501a_transcript_21402	ATCCATCCCACGAAAAGGAAAAAGCAGAAAAGCAGCCATGCCTTTCACCGTAGAGGTCGAGTCACCCGTATCCGCTGCCCGGATGTTCAAGGCTGCCCTCGTCGACTGGCACAACCTCGGCCCCAAGATCGCCCCCCATGTCTTAGCCAGTGCATCTATCATAGAGGGAGATGGCGGCGTCGGCAGCATTAGGCAGCTCAATTTCACCTCAGATATACCATTCAGCTACGTCAAGGAACGCTTGGACTTCGTCGACCATGAAAAGTTCGAGTGTAAAGTCACCGCCCTCGAAGGAGGTCATCTGGAGACCATATTGGAATCTGCATCAGTCCACTTCAAAATCGAGCCCACTAGCACTGGAGGGTGCATCTGCAAGGCGGTGACCGAGTCCAAGTTCAA…	MPFTVEVESPVSAARMFKAALVDWHNLGPKIAPHVLASASIIEGDGGVGSIRQLNFTSDIPFSYVKERLDFVDHEKFECK VTALEGGHLETILESASVHFKIEPTSTGGCICKAVTESKFKPGAEAGDEEAKAKESIVKLFKGTEAYLLANPDAYV.	pathogenesis-related protein 10 [Lilium hybrid cultivar]	RecName: Full=Pathogenesis-related protein 1; Short=AOPR1;	--	K05387 glutamate receptor, ionotropic, plant | (RefSeq) LOW QUALITY PROTEIN: glutamate receptor 2.3-like (A)	GO:0005737,cytoplasm; GO:0006952,defense response; GO:0009607,response to biotic stimulus	SubName: Full=Pathogenesis-related protein 10 {ECO:0000313|EMBL:ALO77720.1};	Pathogenesis-related protein Bet v I family
	A21003501a_transcript_21577	ATCCATCCCACGAAAAGTAAAGAGCAGAACAGTAGCCATGCCTTTCACTGTAGTGGTCGAGTCACCCGTCTCCGCTGCCCGGATGTTCAAGGCCGCCCTCGTCGACTGGCACAACCTCGGCCCCAAGATCGCCCCCCATGTCTTGTCCAGTGCTTCAATCATAGAAGGAGATGGCAGTGTCGGCAGTATTAGACAGCTCAATTTCACCTCAGATATACCATTCAGCTACGTCAAGGAACGCTTGGACTTCGTCGATCATGAAAAGTTCGAGTGCAAGGTCACCGCTCTCGAAGGAGGTCATCTGGAGACCATACTGGAATCTGCATCAGTCCACTTCAAGATCGAGCCCACCAGCACTGGAGGGTGCATCTGCAAGGCGGTGACCGAGTCCAAATTCAA…	MPFTVVVESPVSAARMFKAALVDWHNLGPKIAPHVLSSASIIEGDGSVGSIRQLNFTSDIPFSYVKERLDFVDHEKFECK VTALEGGHLETILESASVHFKIEPTSTGGCICKAVTESKFKPGAEAGDEEAKAKESIVKLFKGTEAYLLANPDAYV.	pathogenesis-related protein 10 [Lilium hybrid cultivar]	RecName: Full=Pathogenesis-related protein 1; Short=AOPR1;	--	K05387 glutamate receptor, ionotropic, plant | (RefSeq) LOW QUALITY PROTEIN: glutamate receptor 2.3-like (A)	GO:0005737,cytoplasm; GO:0006952,defense response; GO:0009607,response to biotic stimulus	SubName: Full=Pathogenesis-related protein 10 {ECO:0000313|EMBL:ALO77720.1};	Pathogenesis-related protein Bet v I family
	A21003501a_transcript_22947	AAGATCGCCCCCCATGTCTTGTCCAGTGCTTCAATCATAGAAGGAGATGGCAGTGTCGGCAGTATTAGACAGCTCAATTTCACCTCAGATATACCATTCAGCTACGTCAAGGAACGCTTGGACTTCGTCGATCATGAAAAGTTCGAGTGCAAGGTCACCGCTCTCGAAGGAGGTCATCTGGAGACCATACTGGAATCTGCATCAGTCCACTTCAAGATCGAGCCCACCAGCACTGGAGGGTGCATCTGCAAGGCGGTGACCGAGTCCAAATTCAAACCAGGAGCTGAAGCCGGAGACGAGGAAGCCAAGGCCAAAGAGTCCATTGTCAAACTCTTCAAAGGCACCGAAGCCTACCTTCTTGCCAACCCTGATGCCTATGTCTGACGAGCATCCCTCGTG…	MAVSAVLDSSISPQIYHSATSRNAWTSSIMKSSSARSPLSKEVIWRPYWNLHQSTSRSSPPALEGASARR.	pathogenesis-related protein 10 [Lilium hybrid cultivar]	RecName: Full=Pathogenesis-related protein 1; Short=AOPR1;	--	K05387 glutamate receptor, ionotropic, plant | (RefSeq) LOW QUALITY PROTEIN: glutamate receptor 2.3-like (A)	GO:0005737,cytoplasm; GO:0006952,defense response; GO:0009607,response to biotic stimulus	SubName: Full=Pathogenesis-related protein 10 {ECO:0000313|EMBL:ALO77720.1};	Pathogenesis-related protein Bet v I family
APG55502.1	A21003501a_transcript_20593	ACGATCCAAGCAAGCAAGATGATGAAGAGGATGAGTCTCTTTGCTGCAGTGCTGCTCTGCCTCGCTGCGGTGGCGGCAGCGCAACAAGCCTACAATGTGCGGGCAACCTACAACTACTACTACCCGGCACAGAACAACTGGGACCTCAACGCCGTCAGCGCCTACTGCGCAACATGGGACGCCAGCAAGCCCTTGTGGTGGCGCAAGAAGTATGGCTGGACCGCCTTCTGCGGCCCCGTCGGCCCTACTGGCCAGGCCTCCTGCGGCAGGTGCTTGCTGGTGACTAACACAAAGACTGGGGCACAAACGACAGTCAGGATCATCGTCCAATGCTCTAATGGAGGATTAGATCTCGACCAAGGCGTGTTTGCACAGCTTGACACCGACGGTAGCGGATAT…	MMKRMSLFAAVLLCLAAVAAAQQAYNVRATYNYYYPAQNNWDLNAVSAYCATWDASKPLWWRKKYGWTAFCGPVGPTGQA SCGRCLLVTNTKTGAQTTVRIIVQCSNGGLDLDQGVFAQLDTDGSGYANGHLTVNYQFVGC.	pathogenesis-related protein 4 [Lilium hybrid division VII]	RecName: Full=Wound-induced protein WIN1; Flags: Precursor;	Predicted chitinase	--	GO:0008061,chitin binding; GO:0042742,defense response to bacterium; GO:0050832,defense response to fungus	SubName: Full=Pathogenesis-related protein 4 {ECO:0000313|EMBL:APG55502.1};	Barwin family
	A21003501a_transcript_21002	GAAATAAGCAAGCAAGATCATGAGGAGGTCGAGTCTCTTTGCTGCAGTGCTGCTCTGCCTCGCTGCGGTGGCGGCAGCCCAACAAGCCTACAATGTGCGGGCAACCTACAACTATTACTACCCGGCACAGAACAACTGGGACCTCAACGCCGTCAGCGCCTACTGCGCAACATGGGACGCCAGCAAGCCCTTGTGGTGGCGCAAGAAGTATGGCTGGACCGCCTTCTGCGGTCCCATCGGCCCTACTGGCCAGGCCTCCTGCGGCAGGTGCTTGCTGGTAACTAACACGAAGACTGGTGCACAAACGACAGTCAGGATCATCGACCAATGCTCTAACGGAGGATTGGATCTCGACCAAGGCGTGTTTGCCCAGTTGGACACCGACGGTAGCGGATATGC…	MRRSSLFAAVLLCLAAVAAAQQAYNVRATYNYYYPAQNNWDLNAVSAYCATWDASKPLWWRKKYGWTAFCGPIGPTGQAS CGRCLLVTNTKTGAQTTVRIIDQCSNGGLDLDQGVFAQLDTDGSGYANGHLTVNYQFVGC.	pathogenesis-related protein 4 [Lilium hybrid division VII]	RecName: Full=Wound-induced protein WIN1; Flags: Precursor;	Predicted chitinase	--	GO:0008061,chitin binding; GO:0042742,defense response to bacterium; GO:0050832,defense response to fungus	SubName: Full=Pathogenesis-related protein 4 {ECO:0000313|EMBL:APG55502.1};	Barwin family
	A21003501a_transcript_21808	AAACCAAGCAAGCGAGATGATGAAGAGGGTGAGTCTCTTTGCTGCAGTGCTGCTCTGCCTCGCTGCGGCGGCGGCAGCGCAACAAGCCTACAATGTGCGGGCAACCTACAACTACTACTACCCGGCACAGAACAACTGGGACCTCAACGCCGTCAGCGCCTACTGCGCAACATGGGACGCCAGCAAGCCCTTGTGGTGGCGCAAGAAGTATGGCTGGACCGCCTTCTGCGGCCCCGTCGGCCCTACTGGCCAGGCCTCCTGCGGCAGGTGCTTGCTGGTGACTAACACAAAGACTGGGGCACAAACGACAGTCAGGATCATCGACCAATGCTCTAATGGAGGATTGGATCTCGACCAAGGCGTGTTTGCGCAGCTGGACACCGACGGTAGCGGATATGC…	MMKRVSLFAAVLLCLAAAAAAQQAYNVRATYNYYYPAQNNWDLNAVSAYCATWDASKPLWWRKKYGWTAFCGPVGPTGQA SCGRCLLVTNTKTGAQTTVRIIDQCSNGGLDLDQGVFAQLDTDGSGYANGHLTVNYQFVSC.	pathogenesis-related protein 4 [Lilium hybrid division VII]	RecName: Full=Wound-induced protein WIN1; Flags: Precursor;	Predicted chitinase	--	GO:0008061,chitin binding; GO:0042742,defense response to bacterium; GO:0050832,defense response to fungus	SubName: Full=Pathogenesis-related protein 4 {ECO:0000313|EMBL:APG55502.1};	Barwin family
	A21003501a_transcript_22283	GAAACCAAGCAAGCGAGATGATGAAGAGGGTGAGTCTCTTTGCTGCAGTGCTGCTCTGCCTCGCTGCGGCGGCGGCAGCGCAACAAGCCTACAATGTGCGGGCAACCTACAACTACTACTACCCGGCACAGAACAACTGGGACCTCAACGCCGTCAGCGCCTACTGCGCAACATGGGACGCCAGCAAGCCCTTGTGGTGGCGCAAGAAGTATGGCTGGACCGCCTTCTGCGGCCCCGTCGGCCCTACTGGCCAGGCCTCCTGCGGCAGGTGCTTGCTGGTAAGCAACCCACACTTCATTATATTTTCGCACAGGGGACCTCAATGATAAAATTTATTTCCGTACAGGTGACTAACACAAAGACTGGGGCACAAACGACAGTCAGGATCATCGACCAATG…	MGRQQALVVAQEVWLDRLLRPRRPYWPGLLRQVLAGKQPTLHYIFAQGTSMIKFISVQVTNTKTGAQTTVRIIDQCSNGG LDLDQGVFAQLDTDGSGYANGHLTVNYQFVSC.	pathogenesis-related protein 4 [Lilium hybrid division VII]	RecName: Full=Wound-induced protein WIN1; Flags: Precursor;	Predicted chitinase	--	GO:0008061,chitin binding; GO:0042742,defense response to bacterium; GO:0050832,defense response to fungus	SubName: Full=Pathogenesis-related protein 4 {ECO:0000313|EMBL:APG55502.1};	Barwin family
	A21003501a_transcript_22369	AAGCAAGCAAGCAAGATGATGAAGAGGGTAAGTCTCTTTGCTGCAGTGCTGCTCTGCCTCGCTGCGGTGGCGGCATCACAACAAGCCTACAATGTGCGGGCAACCTACAACTACTACTACCCGGCACAGAACAACTGGGACCTCAACGCCGTCAGCGCCTACTGCGCAACATGGGACGCCAGCAAGCCCTTGTGGTGGCGCAAGAAGTATGGCTGGACCGCCTTCTGCGGCCCCGTCGGCCCTACTGGCCAGGCCTCCTGCGGCAGGTGCTTGCTGGTGACTAACACAAAGACGGGGGCACAAACGACAGTCAGGATCATCGACCAATGCTCTAATGGAGGATTGGATCTCGACCAAGGCGTGTTTGCACAGCTTGACACCGACGGTAGCGGATATGCT…	MMKRVSLFAAVLLCLAAVAASQQAYNVRATYNYYYPAQNNWDLNAVSAYCATWDASKPLWWRKKYGWTAFCGPVGPTGQA SCGRCLLVTNTKTGAQTTVRIIDQCSNGGLDLDQGVFAQLDTDGSGYANGHLTVNYQFVSC.	pathogenesis-related protein 4 [Lilium hybrid division VII]	RecName: Full=Wound-induced protein WIN1; Flags: Precursor;	Predicted chitinase	--	GO:0008061,chitin binding; GO:0042742,defense response to bacterium; GO:0050832,defense response to fungus	SubName: Full=Pathogenesis-related protein 4 {ECO:0000313|EMBL:APG55502.1};	Barwin family
	A21003501a_transcript_22666	AGAAACCAAGCAAGCGAGATGATGAAGAGGGTGAGTCTCTTTGCTGCAGTGCTGCTCTGCCTCGCTGCGGCGGCGGCAGCGCAACAAGCCTACAATGTGCGGGCAACCTACAACTACTACTACCCGGCACAGAACAACTGGGACCTCAACGCCGTCAGCGCCTACTGCGCAACATGGGACGCCAGCAAGCCCTTGTGGTGGCGCAAGAAGTATGGCTGGACCGCCTTCTGCGGCCCCGTCGGCCCTACTGGCCAGGCCTCCTGCGGCAGGTGCTTGCTGGTGACTAACACAAAGACTGGGGCACAAACGACAGTCAGGATCATCGACCAATGCTCTAATGGAGGATTGGATCTCGACCAAGGCGTGTTTGCGCAGCTGGACACCGACGGTAGCGGATAT…	MMKRVSLFAAVLLCLAAAAAAQQAYNVRATYNYYYPAQNNWDLNAVSAYCATWDASKPLWWRKKYGWTAFCGPVGPTGQA SCGRCLLVTNTKTGAQTTVRIIDQCSNGGLDLDQGVFAQLDTDGSGYANGHLTVNYQFVSC.	pathogenesis-related protein 4 [Lilium hybrid division VII]	RecName: Full=Wound-induced protein WIN1; Flags: Precursor;	Predicted chitinase	--	GO:0008061,chitin binding; GO:0042742,defense response to bacterium; GO:0050832,defense response to fungus	SubName: Full=Pathogenesis-related protein 4 {ECO:0000313|EMBL:APG55502.1};	Barwin family
	A21003501a_transcript_22731	CAAGCAAGCAAGATGATGAAGAGGATGAGTCTCTTTGCTGCAGTGCTGCTCTGCCTCGCTGCGGTGGCGGCAGCGCAACAAGCCTACAATGTGCGGGCAACCTACAACTACTACTACCCGGCACAGAACAACTGGGACCTCAACGCCGTCAGCGCCTACTGCGCAACATGGGACGCCAGCAAGCCCTTGTGGTGGCGCAAGAAGTATGGCTGGACCGCCTTCTGCGGCCCCGTCGGCCCTACTGGCCAGGCCTCCTGCGGCAGGTGCTTGCTGGTGACTAACACAAAGACTGGGGCACAAACGACAGTCAGGATCATCGTCCAATGCTCTAATGGAGGATTAGATCTCGACCAAGGCGTGTTTGCACAGCTTGACACCGACGGTAGCGGATATGCTAAT…	MMKRMSLFAAVLLCLAAVAAAQQAYNVRATYNYYYPAQNNWDLNAVSAYCATWDASKPLWWRKKYGWTAFCGPVGPTGQA SCGRCLLVTNTKTGAQTTVRIIVQCSNGGLDLDQGVFAQLDTDGSGYANGHLTVNYQFVGC.	pathogenesis-related protein 4 [Lilium hybrid division VII]	RecName: Full=Wound-induced protein WIN1; Flags: Precursor;	Predicted chitinase	--	GO:0008061,chitin binding; GO:0042742,defense response to bacterium; GO:0050832,defense response to fungus	SubName: Full=Pathogenesis-related protein 4 {ECO:0000313|EMBL:APG55502.1};	Barwin family
	A21003501a_transcript_22794	ACGAAATAAGCAAGCAAGATCATGAGGAGGTCGAGTCTCTTTGCTGCAGTGCTGCTCTGCCTCGCTGCGGTGGCGGCAGCCCAACAAGCCTACAATGTGCGGGCAACCTACAACTACTACTACCCGGCACAGAACAACTGGGACCTCAACGCCGTCAGCGCCTACTGCGCAACATGGGACGCCAGCAAGCCCTTGTGGTGGCGCAAGAAGTATGGCTGGACCGCCTTCTGCGGTCCCATCGGCCCTACTGGCCAGGCCTCCTGCGGCAGGTGCTTGCTGGTAACTAACACGAAGACTGGTGCACAAACGACAGTCAGGATCATCGACCAATGCTCTAACGGAGGATTGGATCTCGACCAAGGCGTGTTTGCCCAGTTGGACACCGACGGTAGCGGATAT…	MRRSSLFAAVLLCLAAVAAAQQAYNVRATYNYYYPAQNNWDLNAVSAYCATWDASKPLWWRKKYGWTAFCGPIGPTGQAS CGRCLLVTNTKTGAQTTVRIIDQCSNGGLDLDQGVFAQLDTDGSGYANGHLTVNYQFVGC.	pathogenesis-related protein 4 [Lilium hybrid division VII]	RecName: Full=Wound-induced protein WIN1; Flags: Precursor;	Predicted chitinase	--	GO:0008061,chitin binding; GO:0042742,defense response to bacterium; GO:0050832,defense response to fungus	SubName: Full=Pathogenesis-related protein 4 {ECO:0000313|EMBL:APG55502.1};	Barwin family
	A21003501a_transcript_22857	AAGCAAGCAAGCAAGATGATGAAGAGGGTAAGTCTCTTTGCTGCAGTGCTGCTCTGCCTCGCTGCGGTGGCGGCAGCACAACAAGCCTACAATGTGCGGGCAACCTACAACTACTACTACCCGGCACAGAACAACTGGGACCTCAACGCCGTCAGCGCCTACTGCGCAACATGGGACGCCAGCAAGCCCTTGTGGTGGCGCAAGAAGTATGGCTGGACCGCCTTCTGCGGTCCCATCGGCCCTACTGGCCAGGCCTCCTGCGGCAGGTGCTTGCTGGTGACTAACACAAAGACTGGGGCACAAACGACAGTTCGGATCATCGACCAATGCTCTAATGGAGGATTAGATCTCGACCAAGGCGTGTTTGCACAGCTTGACACCGACGGTAGCGGATATGCT…	MMKRVSLFAAVLLCLAAVAAAQQAYNVRATYNYYYPAQNNWDLNAVSAYCATWDASKPLWWRKKYGWTAFCGPIGPTGQA SCGRCLLVTNTKTGAQTTVRIIDQCSNGGLDLDQGVFAQLDTDGSGYANGHLTVNYQFVSC.	pathogenesis-related protein 4 [Lilium hybrid division VII]	RecName: Full=Wound-induced protein WIN1; Flags: Precursor;	Predicted chitinase	--	GO:0008061,chitin binding; GO:0042742,defense response to bacterium; GO:0050832,defense response to fungus	SubName: Full=Pathogenesis-related protein 4 {ECO:0000313|EMBL:APG55502.1};	Barwin family
	A21003501a_transcript_22873	GAAGCAAGCAAGCAAGATGATGAAGAGGATGAGTCTCTTTGCTGCCGTGCTGCTCTGCCTCGCTGCGGTGGCGGCAGCACAACAAGCCTACAATGTGCGGGCAACCTACAACTATTACTACCCGGCACAGAACAACTGGGACCTCAACGCCGTCAGCGCCTACTGCGCCACATGGGACGCCAGCAAGCCCTTGTGGTGGCGCAAGAAGTATGGCTGGACCGCCTTCTGCGGCCCCGTCGGCCCTACTGGCCAGGCCTCCTGCGGCAGGTGCTTGCTGGTGACTAACACGAAGACGGGGGCACAAGCGACAGTCAGGATCATCGACCAATGCTCTAACGGAGGATTGGATCTCGACCAAGGCGTGTTTGCCCAGTTGGACACCGACGGTAGCGGATATGC…	MMKRMSLFAAVLLCLAAVAAAQQAYNVRATYNYYYPAQNNWDLNAVSAYCATWDASKPLWWRKKYGWTAFCGPVGPTGQA SCGRCLLVTNTKTGAQATVRIIDQCSNGGLDLDQGVFAQLDTDGSGYANGHLTVNYQFVSC.	pathogenesis-related protein 4 [Lilium hybrid division VII]	RecName: Full=Wound-induced protein WIN1; Flags: Precursor;	Predicted chitinase	--	GO:0008061,chitin binding; GO:0042742,defense response to bacterium; GO:0050832,defense response to fungus	SubName: Full=Pathogenesis-related protein 4 {ECO:0000313|EMBL:APG55502.1};	Barwin family
	A21003501a_transcript_23097	ACGAAGCAAGCAAGCAAGATGATGAAGAGGGTAAGTCTCTTTGCTGCAGTGCTGCTCTGCCTCGCTGCGGTGGCGGCATCACAACAAGCCTACAATGTGCGGGCAACCTACAACTACTACTACCCGGCACAGAACAACTGGGACCTCAACGCCGTCAGCGCCTACTGCGCAACATGGGACGCCAGCAAGCCCTTGTGGTGGCGCAAGAAGTATGGCTGGACCGCCTTCTGCGGCCCCGTCGGCCCTACTGGCCAGGCCTCCTGCGGCAGGTGCTTGCTGGTGACTAACACAAAGACGGGGGCACAAACGACAGTCAGGATCATCGACCAATGCTCTAATGGAGGATTGGATCTCGACCAAGGCGTGTTTGCACAGCTTGACACCGACGGTAGCGGATAT…	MMKRVSLFAAVLLCLAAVAASQQAYNVRATYNYYYPAQNNWDLNAVSAYCATWDASKPLWWRKKYGWTAFCGPVGPTGQA SCGRCLLVTNTKTGAQTTVRIIDQCSNGGLDLDQGVFAQLDTDGSGYANGHLTVNYQFVSC.	pathogenesis-related protein 4 [Lilium hybrid division VII]	RecName: Full=Wound-induced protein WIN1; Flags: Precursor;	Predicted chitinase	--	GO:0008061,chitin binding; GO:0042742,defense response to bacterium; GO:0050832,defense response to fungus	SubName: Full=Pathogenesis-related protein 4 {ECO:0000313|EMBL:APG55502.1};	Barwin family
APG55503.1	A21003501a_transcript_19288	AACACAAGAGCAAGATGGTGAGGAACGTGAGTCTCTTTGCAGCAGTTCTGCTTTGCCTAGTCGTTGCAGCAGCGGCACAACAGGCTTCTAACGTCCGGGCGACGTACAACTACTACTATCCGGCTCAGAACAACTGGGACCTCAACGCCGTCGGCGCCTACTGCGCTACGTGGGACGCCAGCGAGCCCCTCGCATGGCGGCAGAAATATGGCTGGACTGCCTTCTGCGGCCCTGTCGGCCCTACCGGCGAGGCCTCCTGCGGAAAGTGCTTGCTGGTTACTAACACAGCCACCGGAGCACAGGCGACAGTCAGGATCATTGACCAATGTTCCAACGGAGGGCTTGATCTCGATCAAGGCGTGTTTGCGCAGCTGGATACTGATGGCAGCGGCGTTGCTC…	MVRNVSLFAAVLLCLVVAAAAQQASNVRATYNYYYPAQNNWDLNAVGAYCATWDASEPLAWRQKYGWTAFCGPVGPTGEA SCGKCLLVTNTATGAQATVRIIDQCSNGGLDLDQGVFAQLDTDGSGVAQGHLTVNYQFVDCGD.	pathogenesis-related protein 4 [Lilium hybrid division VII]	RecName: Full=Wound-induced protein WIN1; Flags: Precursor;	Predicted chitinase	--	GO:0008061,chitin binding; GO:0042742,defense response to bacterium; GO:0050832,defense response to fungus	SubName: Full=Pathogenesis-related protein 4 {ECO:0000313|EMBL:APG55503.1};	Barwin family
	A21003501a_transcript_20067	AACACAAGAGCAGGATGGTGAAGAACGTGAGTCTCTTTGCAGCAGTTCTGCTTTGCCTAGTCGCTGCAGCAGCGGCACAACAGGCTTCTAACGTCCGGGCGACGTACAACTACTACTATCCGGCTCAGAACAACTGGGACCTCAACGCCGTCGGCGCCTACTGCGCTACGTGGGACGCCAGCGAGCCCCTCGCATGGCGGCAGAAATATGGCTGGACTGCCTTCTGCGGCCCTGTCGGCCCTACCGGCGAGGCCTCCTGCGGAAAGTGCTTGCTGGTTACAAACACAGCCACCGGAGCACAGGCGACAGTCAGGATCATTGACCAATGTTCCAACGGAGGGCTTGATCTCGATCAAGGCGTGTTTGCGCAGCTGGATACTGATGGCAGCGGCGTTGCTC…	MVKNVSLFAAVLLCLVAAAAAQQASNVRATYNYYYPAQNNWDLNAVGAYCATWDASEPLAWRQKYGWTAFCGPVGPTGEA SCGKCLLVTNTATGAQATVRIIDQCSNGGLDLDQGVFAQLDTDGSGVAQGHLTVNYQFVDCGD.	pathogenesis-related protein 4 [Lilium hybrid division VII]	RecName: Full=Wound-induced protein WIN1; Flags: Precursor;	Predicted chitinase	--	GO:0008061,chitin binding; GO:0042742,defense response to bacterium; GO:0050832,defense response to fungus	SubName: Full=Pathogenesis-related protein 4 {ECO:0000313|EMBL:APG55503.1};	Barwin family
	A21003501a_transcript_21256	AGAACAAGAGCAAGATGATGAAGAGGGCGAGTCTCTTTGCAACAGTACTGCTCTGTCTCGCTGCAGCAGCTGCTGCACAGCAGGCCTCGAACGTCCGGGCGACTTACAACTACTACTATCCAGCGCAGAACAACTGGGACCTCAACGCCGTCAGCGCCTACTGCGCTACATGGGACGCCAGTGAGCCCCTCGCATGGCGCAAGAAGTATGGCTGGACAGCCTTCTGCGGCCCCGTCGGCCCAACTGGCGAGGCCTCCTGCGGCAAGTGCTTGCTGGTAACTAACACGGCTACTGGAGCTCAAGCGACGGTCAGGATCATTGACCAGTGTTCCAATGGAGGGCTTGATCTCGATCAAGGCGTGTTTGCACAGCTGGATACCAACGGCAGCGGCTATGCTA…	MMKRASLFATVLLCLAAAAAAQQASNVRATYNYYYPAQNNWDLNAVSAYCATWDASEPLAWRKKYGWTAFCGPVGPTGEA SCGKCLLVTNTATGAQATVRIIDQCSNGGLDLDQGVFAQLDTNGSGYANGYLTVNYQFVNCGD.	pathogenesis-related protein 4 [Lilium hybrid division VII]	RecName: Full=Pathogenesis-related protein PR-4B; Flags: Precursor;	Predicted chitinase	--	GO:0005618,cell wall; GO:0005576,extracellular region; GO:0042742,defense response to bacterium; GO:0050832,defense response to fungus	SubName: Full=Pathogenesis-related protein 4 {ECO:0000313|EMBL:APG55503.1};	Barwin family
	A21003501a_transcript_21275	GTGGATCACGGTTGCATGCACTCCATTCTCACCACCACCACAAACTCAGTCTTTGCAAGACAATTCTCAAGACACGCAAGGCCAATGCAACAGCTATAAATAGATACATCCTGCAAACCACAAAGCAACACAAGAGCAAGATGGTGAGGAACGTGAGTCTCTTTGCAGCAGTTCTGCTTTGCCTAGTCGTTGCAGCAGCGGCACAACAGGCTTCTAACGTCCGGGCGACGTACAACTACTACTATCCGGCTCAGAACAACTGGGACCTCAACGCCGTCGGCGCCTACTGCGCTACGTGGGACGCCAGCGAGCCCCTCGCATGGCGGCAGAAATATGGCTGGACTGCCTTCTGCGGCCCTGTCGGCCCTACCGGCGAGGCCTCCTGCGGAAAGTGCTTGC…	MVRNVSLFAAVLLCLVVAAAAQQASNVRATYNYYYPAQNNWDLNAVGAYCATWDASEPLAWRQKYGWTAFCGPVGPTGEA SCGKCLLVTNTATGAQATVRIIDQCSNGGLDLDQGVFAQLDTDGSGVAQGHLTVNYQFVDCGD.	pathogenesis-related protein 4 [Lilium hybrid division VII]	RecName: Full=Wound-induced protein WIN1; Flags: Precursor;	Predicted chitinase	--	GO:0008061,chitin binding; GO:0042742,defense response to bacterium; GO:0050832,defense response to fungus	SubName: Full=Pathogenesis-related protein 4 {ECO:0000313|EMBL:APG55503.1};	Barwin family
	A21003501a_transcript_21373	ACAGCACAAGAGCAAGATGACGAAGAGGGCGAGTCTCTTTGCAACAGTGCTGCTCTGTCTCGCTGCAGCAGCAGCTGCACAGCAGGCCTCGAACGTCCGGGCGACTTACAACTACTACTATCCCGCGCAGAACAACTGGGACCTCAACGCCGTCAGCGCCTACTGCGCTACATGGGACGCCAGTGAGCCCCTCGCATGGCGCCAGAAGTATGGCTGGACCGCTTTCTGCGGCCCCGTCGGCCCAACCGGCGAGGCCTCTTGCGGCAAGTGCTTGCTGGTAACCAACACGGCCACTGGAGCTCAAGCGACGGTCAGGATCATCGACCAGTGTTCCAATGGAGGGCTTGATCTCGATCAAGGCGTGTTTGCACAGCTGGATACCGACGGTAGTGGCTATGC…	MTKRASLFATVLLCLAAAAAAQQASNVRATYNYYYPAQNNWDLNAVSAYCATWDASEPLAWRQKYGWTAFCGPVGPTGEA SCGKCLLVTNTATGAQATVRIIDQCSNGGLDLDQGVFAQLDTDGSGYANGYLTVNYQFVDCGD.	pathogenesis-related protein 4 [Lilium hybrid division VII]	RecName: Full=Wound-induced protein WIN1; Flags: Precursor;	Predicted chitinase	--	GO:0008061,chitin binding; GO:0042742,defense response to bacterium; GO:0050832,defense response to fungus	SubName: Full=Pathogenesis-related protein 4 {ECO:0000313|EMBL:APG55503.1};	Barwin family
	A21003501a_transcript_21806	AACACAAGAGCAAGATGGAGAAGAACACGAGTCTCTATGCGGCAGTTCTGCTTTGCCTCGCCGCTGCAGCAGCGGCACAACAGGCTTCTAACGTCCGGGCAACGTACAACTACTACTATCCGGCTCAGAACAATTGGGACCTCAACGCCGTCAGCGCCTACTGCGCTACATGGGACGCCAGCGAGCCCCTCGCATGGCGGCAGAAGTATGGCTGGACTGCCTTCTGTGGCCCTGTCGGGCCTACCGGCGAGGCCTCCTGCGGCAAGTGCTTGCTGGTGACTAACACGGCCACAGGATCACAGGCGACAGTCAGGATCATTGACCAATGCTCCAATGGAGGGCTTGATCTCGATCAAGGCGTGTTTGCGCAGCTGGATACTGATGGCAGCGGCGTTGCTC…	MEKNTSLYAAVLLCLAAAAAAQQASNVRATYNYYYPAQNNWDLNAVSAYCATWDASEPLAWRQKYGWTAFCGPVGPTGEA SCGKCLLVTNTATGSQATVRIIDQCSNGGLDLDQGVFAQLDTDGSGVAQGHLTVNYQFVDCGD.	pathogenesis-related protein 4 [Lilium hybrid division VII]	RecName: Full=Wound-induced protein WIN1; Flags: Precursor;	Predicted chitinase	--	GO:0008061,chitin binding; GO:0042742,defense response to bacterium; GO:0050832,defense response to fungus	SubName: Full=Pathogenesis-related protein 4 {ECO:0000313|EMBL:APG55503.1};	Barwin family
	A21003501a_transcript_22218	AGAACAAGAGCAAGATGATGAAGAGGGCGAGTCTCTTTGCAACAGTACTGCTCTGTCTCGCTGCAGCAGCTGCTGCACAGCAGGCCTCGAACGTCCGGGCGACTTACAACTACTACTATCCAGCGCAGAACAACTGGGACCTCAACGCCGTCAGCGCCTACTGCGCTACATGGGACGCCAGTGAGCCCCTCGCATGGCGCAAGAAGTATGGCTGGACAGCCTTCTGCGGCCCCGTCGGCCCAACTGGCGAGGCCTCCTGCGGCAAGTGCTTGCTGGTAACTAACACGGCTACTGGAGCTCAAGCGACGGTCAGGATCATTGACCAGTGTTCCAATGGAGGGCTTGATCTCGATCAAGGCGTGTTTGCACAGCTGGATACCAACGGCAGCGGCTATGCTA…	MMKRASLFATVLLCLAAAAAAQQASNVRATYNYYYPAQNNWDLNAVSAYCATWDASEPLAWRKKYGWTAFCGPVGPTGEA SCGKCLLVTNTATGAQATVRIIDQCSNGGLDLDQGVFAQLDTNGSGYANGYLTVNYQFVNCGD.	pathogenesis-related protein 4 [Lilium hybrid division VII]	RecName: Full=Pathogenesis-related protein PR-4B; Flags: Precursor;	Predicted chitinase	--	GO:0005618,cell wall; GO:0005576,extracellular region; GO:0042742,defense response to bacterium; GO:0050832,defense response to fungus	SubName: Full=Pathogenesis-related protein 4 {ECO:0000313|EMBL:APG55503.1};	Barwin family
	A21003501a_transcript_22269	AACACAAGAGCAAGATGGTGAGGAACGTGAGTCTCTTTGCAGCAGTTCTGCTTTGCCTAGTCGTTGCAGCAGCGGCACAACAGGCTTCTAACGTCCGGGCGACGTACAACTACTACTATCCGGCTCAGAACAACTGGGACCTCAACGCCGTCGGCGCCTACTGCGCTACGTGGGACGCCAGCGAGCCCCTCGCATGGCGGCAGAAATATGGCTGGACTGCCTTCTGCGGCCCTGTCGGCCCTACCGGCGAGGCCTCCTGCGGAAAGTGCTTGCTGGTTACTAACACAGCCACCGGAGCACAGGCGACAGTCAGGATCATTGACCAATGTTCCAACGGAGGGCTTGATCTCGATCAAGGCGTGTTTGCGCAGCTGGATACTGATGGCAGCGGCGTTGCTC…	MVRNVSLFAAVLLCLVVAAAAQQASNVRATYNYYYPAQNNWDLNAVGAYCATWDASEPLAWRQKYGWTAFCGPVGPTGEA SCGKCLLVTNTATGAQATVRIIDQCSNGGLDLDQGVFAQLDTDGSGVAQGHLTVNYQFVDCGD.	pathogenesis-related protein 4 [Lilium hybrid division VII]	RecName: Full=Wound-induced protein WIN1; Flags: Precursor;	Predicted chitinase	--	GO:0008061,chitin binding; GO:0042742,defense response to bacterium; GO:0050832,defense response to fungus	SubName: Full=Pathogenesis-related protein 4 {ECO:0000313|EMBL:APG55503.1};	Barwin family
	A21003501a_transcript_22307	AACACAAGAGCAAGATGGAGAAGAACACGAGTCTCTATGCGGCAGTTCTGCTTTGCCTCGCCGCTGCAGCAGCGGCACAACAGGCTTCTAACGTCCGGGCAACGTACAACTACTACTATCCGGCTCAGAACAATTGGGACCTCAACGCCGTCAGCGCCTACTGCGCTACATGGGACGCCAGCGAGCCCCTCGCATGGCGGCAGAAGTATGGCTGGACTGCCTTCTGTGGCCCTGTCGGGCCTACCGGCGAGGCCTCCTGCGGCAAGTGCTTGCTGGTGACTAACACGGCCACAGGATCACAGGCGACAGTCAGGATCATTGACCAATGCTCCAATGGAGGGCTTGATCTCGATCAAGGCGTGTTTGCGCAGCTGGATACTGATGGCAGCGGCGTTGCTC…	MEKNTSLYAAVLLCLAAAAAAQQASNVRATYNYYYPAQNNWDLNAVSAYCATWDASEPLAWRQKYGWTAFCGPVGPTGEA SCGKCLLVTNTATGSQATVRIIDQCSNGGLDLDQGVFAQLDTDGSGVAQGHLTVNYQFVDCGD.	pathogenesis-related protein 4 [Lilium hybrid division VII]	RecName: Full=Wound-induced protein WIN1; Flags: Precursor;	Predicted chitinase	--	GO:0008061,chitin binding; GO:0042742,defense response to bacterium; GO:0050832,defense response to fungus	SubName: Full=Pathogenesis-related protein 4 {ECO:0000313|EMBL:APG55503.1};	Barwin family
	A21003501a_transcript_22347	ACAGCACAAGAGCAAGATGACGAAGAGGGCGAGTCTCTTTGCAACAGTGCTGCTCTGTCTCGCTGCAGCAGCAGCTGCACAGCAGGCCTCGAACGTCCGGGCGACTTACAACTACTACTATCCCGCGCAGAACAACTGGGACCTCAACGCCGTCAGCGCCTACTGCGCTACATGGGACGCCAGTGAGCCCCTCGCATGGCGCCAGAAGTATGGCTGGACCGCTTTCTGCGGCCCCGTCGGCCCAACCGGCGAGGCCTCTTGCGGCAAGTGCTTGCTGGTAACCAACACGGCCACTGGAGCTCAAGCGACGGTCAGGATCATCGACCAGTGTTCCAATGGAGGGCTTGATCTCGATCAAGGCGTGTTTGCACAGCTGGATACCGACGGTAGTGGCTATGC…	MTKRASLFATVLLCLAAAAAAQQASNVRATYNYYYPAQNNWDLNAVSAYCATWDASEPLAWRQKYGWTAFCGPVGPTGEA SCGKCLLVTNTATGAQATVRIIDQCSNGGLDLDQGVFAQLDTDGSGYANGYLTVNYQFVDCGD.	pathogenesis-related protein 4 [Lilium hybrid division VII]	RecName: Full=Wound-induced protein WIN1; Flags: Precursor;	Predicted chitinase	--	GO:0008061,chitin binding; GO:0042742,defense response to bacterium; GO:0050832,defense response to fungus	SubName: Full=Pathogenesis-related protein 4 {ECO:0000313|EMBL:APG55503.1};	Barwin family
	A21003501a_transcript_23110	AGAACAAGAGCAAGATGATGAAGAGGGCGAGTCTCTTTGCAACAGTACTGCTCTGTCTCGCTGCAGCAGCTGCTGCACAGCAGGCCTCGAACGTCCGGGCGACTTACAACTACTACTATCCAGCGCAGAACAACTGGGACCTCAACGCCGTCAGCGCCTACTGCGCTACATGGGACGCCAGTGAGCCCCTCGCATGGCGCAAGAAGTATGGCTGGACAGCCTTCTGCGGCCCCGTCGGCCCAACTGGCGAGGCCTCCTGCGGCAAGTGCTTGCTGGTAACTAACACGGCTACTGGAGCTCAAGCGACGGTCAGGATCATTGACCAGTGTTCCAATGGAGGGCTTGATCTCGATCAAGGCGTGTTTGCACAGCTGGATACCAACGGCAGCGGCTATGCTA…	MMKRASLFATVLLCLAAAAAAQQASNVRATYNYYYPAQNNWDLNAVSAYCATWDASEPLAWRKKYGWTAFCGPVGPTGEA SCGKCLLVTNTATGAQATVRIIDQCSNGGLDLDQGVFAQLDTNGSGYANGYLTVNYQFVNCGD.	pathogenesis-related protein 4 [Lilium hybrid division VII]	RecName: Full=Pathogenesis-related protein PR-4B; Flags: Precursor;	Predicted chitinase	--	GO:0005618,cell wall; GO:0005576,extracellular region; GO:0042742,defense response to bacterium; GO:0050832,defense response to fungus	SubName: Full=Pathogenesis-related protein 4 {ECO:0000313|EMBL:APG55503.1};	Barwin family
	A21003501a_transcript_23325	ACAGCACAAGAGCAAGATGACGAAGAGGGCGAGTCTCTTTGCAACAGTGCTGCTCTGTCTCGCTGCAGCAGCAGCTGCACAGCAGGCCTCGAACGTCCGGGCGACTTACAACTACTACTATCCCGCGCAGAACAACTGGGACCTCAACGCCGTCAGCGCCTACTGCGCTACATGGGACGCCAGTGAGCCCCTCGCATGGCGCCAGAAGTATGGCTGGACCGCTTTCTGCGGCCCCGTCGGCCCAACCGGCGAGGCCTCTTGCGGCAAGTGCTTGCTGGTAACCAACACGGCCACTGGAGCTCAAGCGACGGTCAGGATCATCGACCAGTGTTCCAATGGAGGGCTTGATCTCGATCAAGGCGTGTTTGCACAGCTGGATACCGACGGTAGTGGCTATGC…	MTKRASLFATVLLCLAAAAAAQQASNVRATYNYYYPAQNNWDLNAVSAYCATWDASEPLAWRQKYGWTAFCGPVGPTGEA SCGKCLLVTNTATGAQATVRIIDQCSNGGLDLDQGVFAQLDTDGSGYANGYLTVNYQFVDCGD.	pathogenesis-related protein 4 [Lilium hybrid division VII]	RecName: Full=Wound-induced protein WIN1; Flags: Precursor;	Predicted chitinase	--	GO:0008061,chitin binding; GO:0042742,defense response to bacterium; GO:0050832,defense response to fungus	SubName: Full=Pathogenesis-related protein 4 {ECO:0000313|EMBL:APG55503.1};	Barwin family

## Sheet: Supplementary Table 3
Supplementary Table S3. Information on the nine highly expressed PRs identified from our trasncriptome databases in this study
Subject_id	Gene ID	Transcript information	Transcript sequences	Deduced amino acids	CK-6h_fpkm	AI-6h_fpkm	CK-24h_fpkm	AI-24h_fpkm	CK-48h_fpkm	AI-48h_fpkm
APG55502.1	LhSorPR4-1	A21003501a_transcript_22731	CAAGCAAGCAAGATGATGAAGAGGATGAGTCTCTTTGCTGCAGTGCTGCTCTGCCTCGCTGCGGTGGCGGCAGCGCAACAAGCCTACAATGTGCGGGCAACCTACAACTACTACTACCCGGCACAGAACAACTGGGACCTCAACGCCGTCAGCGCCTACTGCGCAACATGGGACGCCAGCAAGCCCTTGTGGTGGCGCAAGAAGTATGGCTGGACCGCCTTCTGCGGCCCCGTCGGCCCTACTGGCCAGGCCTCCTGCGGCAGGTGCTTGCTGGTGACTAACACAAAGACTGGGGCACAAACGACAGTCAGGATCATCGTCCAATGCTCTAATGGAGGATTAGATCTCGACCAAGGCGTGTTTGCACAGCTTGACACCGACGGTAGCGGATATGCTAAT…	MMKRMSLFAAVLLCLAAVAAAQQAYNVRATYNYYYPAQNNWDLNAVSAYCATWDASKPLWWRKKYGWTAFCGPVGPTGQA SCGRCLLVTNTKTGAQTTVRIIVQCSNGGLDLDQGVFAQLDTDGSGYANGHLTVNYQFVGC.	6.39	47.2533	3.07667	364.697	5.98667	514.56
APG55503.1	LhSorPR4-2	A21003501a_transcript_23325	ACAGCACAAGAGCAAGATGACGAAGAGGGCGAGTCTCTTTGCAACAGTGCTGCTCTGTCTCGCTGCAGCAGCAGCTGCACAGCAGGCCTCGAACGTCCGGGCGACTTACAACTACTACTATCCCGCGCAGAACAACTGGGACCTCAACGCCGTCAGCGCCTACTGCGCTACATGGGACGCCAGTGAGCCCCTCGCATGGCGCCAGAAGTATGGCTGGACCGCTTTCTGCGGCCCCGTCGGCCCAACCGGCGAGGCCTCTTGCGGCAAGTGCTTGCTGGTAACCAACACGGCCACTGGAGCTCAAGCGACGGTCAGGATCATCGACCAGTGTTCCAATGGAGGGCTTGATCTCGATCAAGGCGTGTTTGCACAGCTGGATACCGACGGTAGTGGCTATGC…	MTKRASLFATVLLCLAAAAAAQQASNVRATYNYYYPAQNNWDLNAVSAYCATWDASEPLAWRQKYGWTAFCGPVGPTGEA SCGKCLLVTNTATGAQATVRIIDQCSNGGLDLDQGVFAQLDTDGSGYANGYLTVNYQFVDCGD.	34.75	274.79	66.64	1228	57.63	4895.8
ALO77720.1	LhSorPR10-1	A21003501a_transcript_21355	ATCCCACGAAAAGAAAAGAGTAGAAGAGTAGCCATGCCTTTCACCGTAGAGGTCGAGTCTCCCGTCTCCGCAGCCCGGATGTTCAAGGCCGCCCTCGTCGACTGGCACAACCTCGGCCCCAAGCTTGCCCCTCATGTCTTGGCCAGTGCCTCTATAATAGAGGGAGATGGCGGCGTCGGCAGCATTAGGCAGCTCAATTTCACATCAGTGATGCCATTCAGCTACGTCAAGGAACGTCTGGACTTCGTCGACCATGAAAAGTTTGAATGCAAGATCACCGCCATCGAAGGAGGCCATCTGGAGACCATACTGGAATCTGCATCAGTCCACTTCAAGATCGAGCCCACCAGCACTGGAGGGTGCATCTGCAAGGCGGTAACTGAGTCCAAGTTCAAACAG…	MPFTVEVESPVSAARMFKAALVDWHNLGPKLAPHVLASASIIEGDGGVGSIRQLNFTSVMPFSYVKERLDFVDHEKFECK ITAIEGGHLETILESASVHFKIEPTSTGGCICKAVTESKFKQGAHAGDEVAKAKESLVKLFKGTEAYLLPTLTPMSDGPV ACFFESRLIIIYLNKHVYTRC.	0.483333	16.5267	0.31	91.32	0.283333	86.02
AAD17336.1	LhSorPR10-2	A21003501a_transcript_21929	ATCCCACAAACAGTTTAATAGGAAGTCCAAACAAAACCCCAGCCAGAACCATGCCTTTCTCACTAGAGATCGAGTCTCCAGTCGCCGCCTCCAGGATGTTCAAGGCTGCCCTCATCGACTGGCACAACCTCGGCCCAAAGCTCGTCCCCGAGATCTTGCTCAGCGGTTCCATCGTCGAGGGTCACAGTGGAGCCGTCGGCGGTGTCAGGCAACTCAATTTTTCCTCAGTGATGCCATTCAGCTACGTGAAGGAGCGCTTGGATTTCATCGACCATGAGAAGTTTGAGGTCAAGGTGAGCGCAGTGGAAGGCGGCCATCTGGGGACCATTCTTGAATCAGCCTCGGCACACTTCAAGATTGAGGCCACTGCTAGTGGAGGTTGTGTGGTGAAGGTGGTGA…	MPFSLEIESPVAASRMFKAALIDWHNLGPKLVPEILLSGSIVEGHSGAVGGVRQLNFSSVMPFSYVKERLDFIDHEKFEV KVSAVEGGHLGTILESASAHFKIEATASGGCVVKVVTESKLKPGAVSGDDEAKAKEAMVMLFKAAEAYLVANPDAYA.	33.4433	104.77	39.7533	777.823	29.8433	1412.67
AAF21625.1	LhSorPR10-3	A21003501a_transcript_21531	AAACAGTTTCAGAGGAAGCCCAAGCAAAAACCACCACCATGCCTTTCTCACTAGAGATTGAGTCTTCCGTCGCCGCCTCCAGGATGTTCAAGGCTGCCCTTATCGACTGGTACAACCTCGGTCCCAAGCTCGCCCCCGAGATCTTGCTCAGCGGTTCCATTGTCGAAGGTGAGAGCGGGGCTGTCGGTGGGATCAGGCAACTCAATTTCTCCTCAGTGATGCCATTCAGCTACGTGAAGGAGCGATTGGACTTCATCGACCATGAAAAGTTTGAGTGCAAGGTGAGTGCAGTGGAAGGCGGCCATCTGGGAACCATTCTTGAATCTGCATCCGCTCACTTCAAGATTGAGCCCAACAGCAGTGGAGGGTGTGTGGTGAAGGTGGTGACAGAGTCGAAGC…	MPFSLEIESSVAASRMFKAALIDWYNLGPKLAPEILLSGSIVEGESGAVGGIRQLNFSSVMPFSYVKERLDFIDHEKFEC KVSAVEGGHLGTILESASAHFKIEPNSSGGCVVKVVTESKLKPGAVPGDDEAKAKEAMVMVFKAAEAYLVANPDAYA.	5.96667	49.6967	5.2	430.657	4.79667	762.803
AHG94647.1	LhSorPR10-4	A21003501a_transcript_21386	ACACCTCTCTCTCCCTTTTCTTCTCAATCACCTCAGTCTATCCATAAACAATCATGTCTTGGTCTGTTGTGATCGAGTCTCCGGTGTCAGCATCTAGGATCTTCAGAGCGGCAATCCTCGACTGGCACACCCTCGGCCCCAAGCTTGTACCGGAGATCATCTCCAGCGGTACAGGCGAAAGTGGAGATGGCGGCGCCGGGAGTGTCAGGCAGCTCAACTTCACCTCAGTGATGCCATTTAGCTACGTGAAGGAACGCTTGGACTTCGTCGACCATGAGAAGTTTGAATGCCAGTCGACCATTATTGAAGGTGGTCACTTGGGGACGAGGCTGGAGTCTGCCTCCGCCCACTTCAAGGTCGAACCCACTAGTGCTGGCGGGAGCATCGTCACGGTCACTA…	MSWSVVIESPVSASRIFRAAILDWHTLGPKLVPEIISSGTGESGDGGAGSVRQLNFTSVMPFSYVKERLDFVDHEKFECQ STIIEGGHLGTRLESASAHFKVEPTSAGGSIVTVTTNTKPLPGIEADEGVIAAAKGAVEKHFRAAEAFLLANPDAYV.	16.9533	91.2967	25.7567	273.987	13.24	389.45
AHG94648.1	LhSorPR10-5	A21003501a_transcript_18823	CCATCCGTTCCACCAGAAGAGAAGAACAGAGCAGCTGAAGAGACTAGCCATGCCTTTCACCGTAGAGGTCGAGTCTCCCGTCCCCGCTGGCCGGATGTTCAAGGCCGCCCTCGTCGACTGGCACAACCTCGGCCCCAAGATCGCCGCCCATGTCTTGTCGAGTGCTTCCATCATAGAAGGAGACGGCAGTGTCGGCAGTATTAGGCAGCTCAATTTCACCTCAGATATGCCATTCAGCTACGTCAAGGAACGCTTGGACTTCGTCGACCATGAAAAGTTCGAGTGCAAGGTCACCGCCCTCGAAGGAGGCCATCTGGAGACCATACTGGAATCTGCATCAGTCCGCTTCAAGATCGAGCCCACCAGCTCTGGAGGGTGCATCTGCAAGGCAGTAACCGA…	MPFTVEVESPVPAGRMFKAALVDWHNLGPKIAAHVLSSASIIEGDGSVGSIRQLNFTSDMPFSYVKERLDFVDHEKFECK VTALEGGHLETILESASVRFKIEPTSSGGCICKAVTESKFKPGAEAGDEEAKAKEYLVKLFKATEAYLLANPDAYV.	1.16	40.25	6.65333	1021.28	2.74	1701.92
AHG94654.1	LhSorPR10-6	A21003501a_transcript_21811	ATCCCACGAAAGGAAAAGAGTAGAAGAGTAGCCATGCCTTTCACCGTGGAGGTCGAGTCTCCCGTCTCCGCTGGCCGGATGTTCAAGGCCGCCCTCGTCGACTGGCACAACCTCGGCCCCAAGCTCGCCCCCCATGTCTTGGCCAGTGCCTCTATCATAGAGGGAGATGGCGGTGTCGGCAGCATTAGGCAGCTCAATTTCACATCAGTGATGCCATTCCGCTACGTCAAGGAACGCCTGGACTTTGTCGACCATGAAAAGTTTGAATGTAAGATCACCGCCATCGGAGGAGGCCATACTGGAATCTGCATCAGTCTGCTTCAAGATCGAGCCCACCAGCACTGGAGGGTGCATCTGCAAGGCGGTGACTGAGTCCAAATTCAAACCGGGAGCCCACGC…	MPFTVEVESPVSAGRMFKAALVDWHNLGPKLAPHVLASASIIEGDGGVGSIRQLNFTSVMPFRYVKERLDFVDHEKFECK ITAIGGGHTGICISLLQDRAHQHWRVHLQGGD.	0.326667	8.37333	0.816667	67.0467	0.99	102.183
AHG94653.1	LhSorPR10-7	A21003501a_transcript_21520	ATCCATCCCACGGAAAGAAAATAACTGAACTGAAGAGTAGCCATGCCTTTCACCGTAGAGGTCGAGTCACCCGTCTCCGCTGGCCGGATGTTCAAGGCCGCCCTCGTCGACTGGCACAACCTCGGCCCCAAGATCGCCCCCATGTCTTTGCCAGTGCCTCAATCATTGAAGGAGACGGCAGTGTCGGCAGTATTAGGCAGCTCAATTTCACCTCAGATATGCCATTCAGCTACGTCAAGGAACGCTTGGACTTCGTCGACCATGAAAAGTTCGAGTGCAAGGTCACCGCCCTGGAAGGAGGCCATCTGGAGACCATACTGGAATCTGCATCAGTCCGCTTCAAGATCGAGCCCACCAGCTCTGGAGGGTGCATCTGCAAGGCAGTAACCGAGTCCAAGT…	MPFTVEVESPVSAGRMFKAALVDWHNLGPKIAPMSLPVPQSLKETAVSAVLGSSISPQICHSATSRNAWTSSTMKSSSAR SPPWKEAIWRPYWNLHQSASRSSPPALEGASARQ.	0	1.60667	0.47	98.2	0.0966667	373.35
